# Supplementary material for: Synthetic biology based construction of biological activity-related library of fungal decalin-containing diterpenoid pyrones
Source: Nat Commun. 2020 Apr 14;11:1830. doi: 10.1038/s41467-020-15664-4 (PMC7156458; doi:10.1038/s41467-020-15664-4)
Supplement: Supplementary file 5 — Supplementary Data 1 [file 41467_2020_15664_MOESM5_ESM.zip]

Archive with 5 entries (2 files):
- Supplementary Data 1/
- Supplementary Data 1/Supplementary Data 1 (Sequence of dpas cluster).docx
- __MACOSX/
- __MACOSX/Supplementary Data 1/
- __MACOSX/Supplementary Data 1/._Supplementary Data 1 (Sequence of dpas cluster).docx
