# Supplementary material for: Synthetic biology based construction of biological activity-related library of fungal decalin-containing diterpenoid pyrones
Source: Nat Commun. 2020 Apr 14;11:1830. doi: 10.1038/s41467-020-15664-4 (PMC7156458; doi:10.1038/s41467-020-15664-4)
Supplement: Supplementary file 6 — Source Data [file 41467_2020_15664_MOESM6_ESM.xlsx]

## Sheet: Fig.5a, c, d
Figure 5a															Figure 5c							Figure 5d
	DPPs	Cont.	5	11	12	16	17	18	20	22	23	5-FU	Dox			DPPs	control	11	12	22			ALDH (-)	Compound 12 (µM)	0	0.1	0.3	1
	MFE (%)	0.9	1.04	0.468	0.182	0.624	0.66	0.66	0.76	0.4	0.6	1.16	0.68			ALDH-positive cells (%)	0.9	0.4	0.4	0.4				Cell number (10^4 cells)	112.974	89.19	26.946	23.856
		0.98	1.24	0.468	0.208	1.014	0.68	0.58	0.76	0.42	0.72	1.2	0.52				1.4	0.9	0.6	0.5					153.816	102.279	38.883	20.916
		0.72	1.1	0.442	0.234	0.962	0.6	0.68	0.8	0.4	0.66	0.9	0.54				1.9	0.4	0.2	0.7					133.38	98.505	33.898	25.948
	MFE (%) ave	0.866667	1.12667	0.459333	0.208	0.866667	0.646667	0.64	0.773333	0.406667	0.66	1.08667	0.58			ALDH-positive cells ave	1.4	0.566667	0.4	0.533333				Cell number (10^4 cells) ave	133.39	96.658	33.2423	23.5733
	MFE (%) std	0.133167	0.102632	0.0150111	0.026	0.211758	0.0416333	0.052915	0.023094	0.011547	0.06	0.162891	0.087178			ALDH-positive cells std	-	0.288675	0.2	0.152753				Cell number (10^4 cells) std	20.421	6.73714	5.99545	2.52788
	MFE (control = 1) ave	1	1.3	0.53	0.24	1	0.746154	0.738462	0.892308	0.469231	0.761538	1.25385	0.669231			ALDH-positive cells ave (fold)	1	0.404762	0.285714	0.380952				Cell number ave (fold)	1	0.724627	0.249212	0.176725
	MFE (control = 1) std	0.153654	0.118422	0.0173205	0.03	0.244336	0.0480384	0.0610558	0.0266469	0.0133235	0.0692308	0.187951	0.10059			ALDH-positive cells std (fold)	-	0.206197	0.142857	0.109109				Cell number std (fold)	0.153092	0.0505071	0.0449468	0.0189511
																							ALDH (+)	Compound 12 (µM)	0	0.1	0.3	1
																								Cell number (10^4 cells)	1.026	0.81	0.054	0.144
																									2.184	0.721	0.117	0.084
																									1.62	0.495	0.102	0.052
																								Cell number (10^4 cells) ave	1.61	0.675333	0.091	0.0933333
																								Cell number (10^4 cells) std	0.579065	0.162389	0.032909	0.0467047
																								Cell number ave (fold)	1	0.419462	0.0565217	0.057971
																								Cell number std (fold)	0.359668	0.100863	0.0204404	0.0290092

## Sheet: Fig. 6a
	Compound 21
	Inducer	Final Concentration (𝝁M)	Luminescence			Promoter Activity (%)
			Raw Data 1	Raw Data 2	Raw Data 3	1	2	3	Average	Final	SEM
	DMSO	DMSO	5326	5687	1721	2.58496	2.76017	0.835283	2.06014	2.06014	0.614513
	Heat-killed E. coli	DMSO	165775	230316	222023				206038	100	0
	Heat-killed E. coli	0.2	151713	169741	182000	73.6335	82.3833	88.3332	81.45	81.45	4.26903
	Heat-killed E. coli	0.4	30565	21912	26599	14.8346	10.6349	12.9098	12.7931	12.7931	1.21375
	Heat-killed E. coli	0.8	7129	2081	6768	3.46004	1.01001	3.28483	2.58496	2.58496	0.789099
	Heat-killed E. coli	1	0	3523	4244	0	1.70988	2.05981	1.25656	1.25656	0.636351
			Inhibitory effect (%)			IC50
		Final Concentration (𝝁M)	1	2	3	IC50 1	IC50 2	IC50 3	Average	SEM
		0.2	26.3665	17.6167	11.6668
		0.4	85.1654	89.3651	87.0902	0.26	0.268	0.2903	0.272767	0.00906575
		0.8	96.54	98.99	96.7152
		1	100	98.2901	97.9402

## Sheet: Fig. 6b
	Number of Unmoving flies (20 flies used)				Number of Unmoving flies (%)			Number of Unmoving flies (%)		1 mM, 1h
	After 30 min	After 1 h			After 30 min	After 1 h		1 mM, 1h	Mean	SD
	2	3			10	15		Solvent	5	5
	2	3			10	15		DP-5 (Compound 5)	58.3333	7.63763
	0	1			0	5		DP-11 (Compound 21)	11.6667	7.63763
	10	11			50	55
	5	5			25	25
	6	5			30	25
	3	3			15	15
	4	5			20	25
	3	4			15	20
	0	0			0	0
	0	1			0	5
	2	2			10	10
	11	13			55	65
	14	12			70	60
	15	10			75	50
	4	4			20	20
	2	2			10	10
	2	1			10	5

## Sheet: Fig. 7a
	M:B1	M:C1	M:D1	Compound 12_10	M:E1	M:F1	M:G1	Compound 20_10	M:B2	M:C2	M:D2	Compound 12_20	M:E2	M:F2	M:G2	Compound 20_20	M:B3	M:C3	M:D3	Compound 12_50	M:E3	M:F3	M:G3	Compound 20_50	M:B4	M:C4	M:D4	Compound 13_10	M:E4	M:F4	M:G4	Ab42 alone	M:B5	M:C5	M:D5	Compound 13_20	M:E5	M:F5	M:G5	No Ab42	M:B6	M:C6	M:D6	Compound 13_50	M:B7	M:C7	M:D7	Compound 14_10	M:B8
M1	0.212963	0.225564	0.245129	0.227885	0.222273	0.222816	0.242508	0.229199	0.263811	0.268526	0.352403	0.294913	0.209062	0.217814	0.214918	0.213931	1.52649	1.47752	1.57431	1.52611	0.183354	0.196987	0.192021	0.190787	0.241487	0.243032	0.246458	0.243659	0.283909	0.300818	0.292101	0.292276	0.238672	0.245985	0.260996	0.248551	0.114191	0.112593	0.118021	0.114935	0.488059	0.511875	0.532675	0.51087	0.242532	0.222749	0.222483	0.229255	0.355652
M2	0.232094	0.240652	0.242282	0.238343	0.256445	0.251617	0.255373	0.254478	0.264086	0.262068	0.468149	0.331434	0.239612	0.238336	0.239495	0.239148	1.82165	1.6884	1.78352	1.76452	0.187929	0.208284	0.200962	0.199058	0.246725	0.250906	0.251234	0.249622	0.3297	0.343499	0.339169	0.337456	0.231284	0.241391	0.251515	0.241397	0.116453	0.123741	0.117022	0.119072	0.36021	0.370631	0.377287	0.369376	0.218983	0.218892	0.224288	0.220721	0.261061
M3	0.254672	0.261574	0.273659	0.263302	0.27763	0.277724	0.273206	0.276187	0.315317	0.288048	0.506291	0.369885	0.268372	0.275096	0.262982	0.268817	2.50217	2.309	2.41439	2.40852	0.194362	0.209968	0.205236	0.203189	0.251749	0.248633	0.249761	0.250048	0.352941	0.368639	0.37801	0.36653	0.21796	0.229701	0.236018	0.227893	0.116121	0.115627	0.11819	0.116646	0.295044	0.298665	0.302349	0.298686	0.233907	0.226492	0.239507	0.233302	0.333299
M4	0.286892	0.294959	0.29659	0.292814	0.304853	0.349898	0.317319	0.324023	0.427577	0.363743	1.12593	0.639085	0.277169	0.284776	0.301113	0.287686	2.7622	2.57756	2.65038	2.66338	0.19775	0.207098	0.221325	0.208724	0.251581	0.248637	0.254183	0.251467	0.369059	0.404223	0.406996	0.393426	0.207359	0.216769	0.227894	0.217341	0.115865	0.117078	0.117567	0.116837	0.246508	0.243231	0.249291	0.246343	0.24664	0.23501	0.266955	0.249535	0.302289
M5	0.313011	0.326155	0.327512	0.322226	0.402428	0.335427	0.322609	0.353488	0.974044	0.560204	1.90596	1.14674	0.322049	0.315458	0.35262	0.330042	2.81738	2.61836	2.76534	2.73369	0.205258	0.229521	0.216962	0.217247	0.246017	0.245019	0.24338	0.244805	0.396706	0.430671	0.433344	0.42024	0.198162	0.206712	0.213241	0.206038	0.11265	0.113858	0.11189	0.112799	0.215155	0.214951	0.224467	0.218191	0.282592	0.2627	0.279012	0.274768	0.343992
M6	0.344577	0.362759	0.379025	0.36212	0.584638	0.48718	0.347386	0.473068	1.80436	1.35906	2.30296	1.82213	0.449769	0.368406	0.400213	0.406129	2.74555	2.48698	2.4322	2.55491	0.224205	0.26764	0.237324	0.243056	0.239806	0.245039	0.246603	0.243816	0.425417	0.497381	0.459836	0.460878	0.195263	0.201458	0.216562	0.204428	0.113768	0.116885	0.114945	0.115199	0.196864	0.199945	0.203954	0.200254	0.321588	0.303154	0.325544	0.316762	0.347169
M7	0.370818	0.388301	0.401147	0.386755	0.573084	0.496282	0.482562	0.517309	2.2078	1.96867	2.48266	2.21971	0.493445	0.403315	0.518151	0.471637	2.53051	2.44109	2.38964	2.45375	0.243283	0.327821	0.245557	0.27222	0.238793	0.239687	0.24248	0.24032	0.453542	0.512867	0.486758	0.484389	0.192484	0.198504	0.211733	0.200907	0.112591	0.117535	0.115489	0.115205	0.18711	0.185722	0.192217	0.18835	0.320016	0.321503	0.356583	0.332701	0.347304
M8	0.402057	0.44982	0.442684	0.43152	0.647089	0.549064	0.497149	0.564434	2.41535	2.25614	2.59135	2.42095	0.48833	0.448558	0.574589	0.503826	2.39654	2.11342	2.03314	2.18103	0.268467	0.62545	0.285289	0.393069	0.233683	0.240835	0.235635	0.236718	0.466468	0.630637	0.504998	0.534034	0.187155	0.190662	0.210987	0.196268	0.113642	0.126404	0.114769	0.118272	0.175988	0.178841	0.180229	0.178353	0.348413	0.351508	0.375311	0.358411	0.298012
M9	0.422341	0.494077	0.478371	0.46493	0.644089	0.600312	0.670293	0.638231	2.5217	2.41365	2.63017	2.52184	0.499843	0.486918	0.603939	0.530233	2.03406	2.05457	2.01351	2.03405	0.376329	1.31002	0.331517	0.672622	0.231518	0.232963	0.228461	0.230981	0.473953	0.704715	0.532047	0.570238	0.187588	0.186703	0.194846	0.189712	0.112042	0.114126	0.112308	0.112825	0.167552	0.168864	0.173712	0.170043	0.396873	0.378448	0.405767	0.393696	0.334271
M10	0.524057	0.501838	0.536776	0.52089	0.700486	0.631111	0.585903	0.639167	2.56706	2.48912	2.62836	2.56151	0.531185	0.534238	0.630609	0.565344	2.01609	2.04253	1.9102	1.98961	0.92319	1.7525	0.701123	1.1256	0.23157	0.231368	0.235935	0.232958	0.490484	0.657079	0.54499	0.564184	0.180918	0.187607	0.204276	0.190934	0.112383	0.112825	0.114198	0.113135	0.170409	0.167697	0.16863	0.168912	0.427624	0.404611	0.442021	0.424752	0.359892
M11	0.527512	0.575407	0.593986	0.565635	0.756474	0.744893	0.659811	0.720393	2.57976	2.52988	2.63978	2.58314	0.595984	0.588966	0.659115	0.614688	2.00753	2.00826	1.91591	1.97723	1.47094	1.9783	1.36568	1.60497	0.226146	0.230279	0.230785	0.22907	0.525933	0.690918	0.543737	0.586863	0.184202	0.18776	0.196284	0.189415	0.111449	0.114433	0.109556	0.111813	0.165522	0.168633	0.163672	0.165942	0.446576	0.432627	0.470331	0.449845	0.35895
M12	0.626741	0.726378	0.723321	0.692147	0.927278	0.883907	0.740503	0.850563	2.58089	2.5473	2.6903	2.60617	0.725174	0.792482	0.789705	0.76912	1.92778	1.78307	1.92945	1.8801	1.81767	2.07333	1.75862	1.88321	0.22623	0.225623	0.235882	0.229245	0.601556	0.723687	0.63681	0.654018	0.181368	0.186644	0.202498	0.19017	0.114681	0.11769	0.114626	0.115666	0.16573	0.165524	0.167856	0.16637	0.511876	0.496303	0.511033	0.506404	0.411467
M13	0.993743	1.14715	1.12571	1.08887	1.27834	1.21968	0.826078	1.10803	2.57613	2.56146	2.6109	2.58283	1.07517	1.26563	1.11506	1.15196	1.91685	1.7516	1.856	1.84148	1.97498	2.1018	1.97542	2.0174	0.22498	0.229881	0.23534	0.230067	0.755557	0.689504	0.647777	0.697613	0.180055	0.184772	0.191341	0.185389	0.110644	0.118269	0.117354	0.115422	0.161942	0.16476	0.167631	0.164778	0.668973	0.644298	0.652392	0.655221	0.427076
M14	1.4662	1.66109	1.62019	1.58249	1.95154	1.88729	0.91612	1.58498	2.58559	2.55414	2.6964	2.61205	1.73544	1.99713	1.76386	1.83214	1.86549	1.75712	1.83423	1.81895	2.06958	2.14405	2.08861	2.10075	0.22649	0.228635	0.231492	0.228872	0.787064	0.717767	0.689226	0.731352	0.17884	0.179357	0.193732	0.183976	0.111461	0.112984	0.112417	0.112287	0.166047	0.169033	0.17215	0.169077	0.903774	0.860458	0.879196	0.881143	0.459422
M15	1.87235	2.05507	2.01329	1.98024	2.55052	2.50186	1.30821	2.1202	2.57168	2.54748	2.68793	2.60237	2.38036	2.58277	2.34541	2.43618	1.82226	1.74661	1.79656	1.78848	2.12178	2.19158	2.12707	2.14681	0.228549	0.232048	0.221744	0.227447	0.82851	0.76282	0.744461	0.778597	0.17907	0.185364	0.193788	0.186074	0.107619	0.114681	0.113215	0.111838	0.16738	0.176675	0.174852	0.172969	1.18268	1.16029	1.1455	1.16282	0.474171
M16	2.15864	2.30009	2.27641	2.24505	2.96836	2.95275	1.98425	2.63512	2.56305	2.53004	2.61662	2.5699	2.78578	2.91166	2.74093	2.81279	1.79006	1.70731	1.8243	1.77389	2.16458	2.19659	2.15659	2.17259	0.233503	0.229821	0.228313	0.230546	0.829966	0.800159	0.793853	0.807993	0.179952	0.183027	0.187598	0.183526	0.107602	0.112057	0.110053	0.109904	0.173769	0.18349	0.177641	0.1783	1.44748	1.43195	1.41842	1.43262	0.545342
M17	2.33148	2.43299	2.45214	2.40554	3.14217	3.16387	2.62062	2.97555	2.54946	2.50208	2.70209	2.58454	2.96784	3.07699	2.93438	2.99307	1.76743	1.7237	1.78948	1.76021	2.15842	2.20329	2.18836	2.18336	0.233372	0.234273	0.237964	0.235203	0.838941	0.787783	0.832152	0.819625	0.177779	0.184725	0.193121	0.185208	0.108618	0.117562	0.113545	0.113242	0.176133	0.199583	0.17882	0.184845	1.6794	1.66039	1.66339	1.66773	0.63032
M18	2.41968	2.55973	2.55367	2.51103	3.22419	3.30875	3.08561	3.20618	2.54394	2.48825	2.66987	2.56735	3.05009	3.12466	3.06688	3.08054	1.76464	1.72015	1.75312	1.74597	2.1626	2.19888	2.21525	2.19224	0.236627	0.227896	0.228536	0.23102	0.865844	0.825831	0.865467	0.852381	0.181576	0.179988	0.186618	0.182727	0.109825	0.111346	0.108683	0.109951	0.185334	0.214719	0.18553	0.195194	1.86576	1.83106	1.8398	1.84554	0.794543
M19	2.47996	2.63729	2.59939	2.57221	3.33155	3.36386	3.25504	3.31682	2.50868	2.50605	2.59792	2.53755	3.09161	3.19364	3.1527	3.14598	1.81151	1.6427	1.70202	1.71874	2.16482	2.1975	2.23519	2.19917	0.23861	0.222776	0.235849	0.232412	0.892736	0.882907	0.881118	0.885587	0.176451	0.178957	0.187934	0.181114	0.10621	0.118745	0.112259	0.112405	0.197948	0.23523	0.198465	0.210548	2.01673	1.95851	1.99848	1.99124	0.831488
M20	2.51535	2.66265	2.63297	2.60366	3.38594	3.39272	3.39423	3.39096	2.5045	2.50122	2.62372	2.54315	3.1695	3.27986	3.21011	3.21982	1.76951	1.638	1.71992	1.70914	2.18553	2.22711	2.23733	2.21666	0.240002	0.227945	0.228878	0.232275	0.945051	0.97428	0.915461	0.944931	0.178505	0.180923	0.191434	0.183621	0.105318	0.117773	0.110944	0.111345	0.209612	0.262963	0.214573	0.229049	2.10728	2.06697	2.0857	2.08665	0.998087
M21	2.54881	2.69417	2.65157	2.63152	3.4022	3.45809	3.44095	3.43375	2.48589	2.46755	2.60626	2.5199	3.24167	3.33138	3.22236	3.26514	1.78212	1.64408	1.69611	1.70744	2.20016	2.23488	2.23692	2.22399	0.243257	0.229777	0.245041	0.239358	1.04419	1.08941	0.974347	1.03598	0.178481	0.185193	0.190274	0.184649	0.109152	0.120908	0.11305	0.11437	0.231675	0.296662	0.232856	0.253731	2.16802	2.16111	2.18064	2.16992	1.09441
M22	2.57524	2.73313	2.7046	2.67099	3.4257	3.45992	3.45766	3.44776	2.46378	2.44304	2.57423	2.49368	3.25109	3.34944	3.28101	3.29385	1.73894	1.64715	1.69583	1.69398	2.19154	2.21821	2.23777	2.21584	0.243973	0.233524	0.254682	0.24406	1.20278	1.26474	1.03306	1.16686	0.179407	0.183	0.193415	0.185274	0.1083	0.112124	0.112138	0.110854	0.249561	0.32147	0.253619	0.274883	2.22338	2.20315	2.19124	2.20592	1.09408
M23	2.59067	2.77197	2.7142	2.69228	3.40954	3.4551	3.52849	3.46438	2.47095	2.44716	2.52376	2.48062	3.23321	3.32572	3.29505	3.28466	1.72357	1.616	1.67581	1.67179	2.18037	2.18506	2.24962	2.20502	0.246315	0.232127	0.268431	0.248958	1.4403	1.48515	1.11449	1.34665	0.180799	0.17713	0.190099	0.182676	0.107903	0.112924	0.112389	0.111072	0.275743	0.336766	0.277919	0.296809	2.27317	2.19724	2.22569	2.23203	1.22938
M24	2.61921	2.82269	2.82916	2.75702	3.41867	3.3883	3.58916	3.46538	2.45812	2.40889	2.55959	2.47553	3.25136	3.35276	3.31569	3.3066	1.70998	1.65191	1.60661	1.65617	2.17895	2.19358	2.25027	2.2076	0.248966	0.237029	0.303362	0.263119	1.74891	1.8451	1.22414	1.60605	0.177783	0.180694	0.19214	0.183539	0.107853	0.113843	0.109786	0.110494	0.295066	0.351559	0.299599	0.315408	2.31364	2.2145	2.2473	2.25848	1.20982
M25	2.636	2.8234	2.84319	2.76753	3.39949	3.40479	3.55697	3.45375	2.42686	2.42267	2.44058	2.43004	3.28134	3.38632	3.31647	3.32804	1.72896	1.56735	1.60617	1.63416	2.17272	2.20864	2.2478	2.20972	0.252028	0.248812	0.33274	0.27786	2.11354	2.35182	1.33849	1.93462	0.18032	0.180956	0.195105	0.18546	0.108465	0.118544	0.107997	0.111669	0.318737	0.367251	0.319829	0.335272	2.3261	2.24552	2.30186	2.29116	1.31447
M26	2.67454	2.86132	2.98599	2.84062	3.42079	3.39536	3.53963	3.45193	2.40696	2.41059	2.46301	2.42686	3.35498	3.44106	3.30587	3.36731	1.71444	1.58399	1.62304	1.64049	2.19755	2.21652	2.24673	2.22027	0.262402	0.269185	0.381981	0.304523	2.57999	2.8674	1.51165	2.31968	0.180349	0.184667	0.204606	0.189874	0.106915	0.125848	0.108727	0.11383	0.336798	0.37875	0.339804	0.351784	2.32038	2.28957	2.31166	2.3072	1.39617
M27	2.66182	2.84603	2.90165	2.80317	3.38395	3.37486	3.64596	3.46826	2.38211	2.38443	2.55501	2.44052	3.32571	3.42292	3.31001	3.35288	1.67324	1.56691	1.61474	1.6183	2.19604	2.21792	2.25233	2.2221	0.271708	0.286311	0.448292	0.335437	3.11113	3.42493	1.69859	2.74488	0.186851	0.184076	0.205952	0.192293	0.105566	0.115656	0.106954	0.109392	0.349214	0.386569	0.355679	0.363821	2.34017	2.3126	2.34728	2.33335	1.44706
M28	2.70007	2.88328	2.9811	2.85482	3.40828	3.40613	3.59156	3.46866	2.37112	2.3804	2.41035	2.38729	3.32366	3.40792	3.30599	3.34586	1.69352	1.56258	1.61253	1.62288	2.16255	2.17778	2.25447	2.19827	0.278531	0.309858	0.516387	0.368259	3.54323	3.7012	1.94055	3.06166	0.180925	0.179746	0.212944	0.191205	0.104651	0.116722	0.10558	0.108984	0.364493	0.396593	0.364818	0.375301	2.36409	2.29237	2.32244	2.3263	1.54566
M29	2.69698	2.91769	2.94442	2.85303	3.36475	3.36059	3.62561	3.45032	2.3624	2.37696	2.4933	2.41089	3.30463	3.39618	3.32024	3.34035	1.69697	1.54332	1.5764	1.60556	2.15719	2.15678	2.26503	2.193	0.292535	0.334735	0.600584	0.409285	3.68208	3.89615	2.22296	3.26706	0.184301	0.181176	0.213748	0.193075	0.109226	0.114133	0.111285	0.111548	0.373903	0.405821	0.374046	0.38459	2.35798	2.30822	2.34763	2.33794	1.59016
M30	2.75117	3.00687	3.03692	2.93166	3.37664	3.36674	3.64701	3.46346	2.34967	2.36336	2.45348	2.38884	3.34115	3.41334	3.32951	3.36133	1.64073	1.54003	1.55931	1.58002	2.15901	2.15612	2.25538	2.19017	0.310722	0.376404	0.70126	0.462795	3.81807	4.09791	2.52179	3.47926	0.186326	0.178816	0.223758	0.1963	0.106235	0.115601	0.108521	0.110119	0.385024	0.41589	0.387705	0.396206	2.39928	2.32193	2.36889	2.36337	1.66129
M31	2.74547	3.02123	3.24541	3.00404	3.3776	3.34088	3.61635	3.44494	2.31651	2.34367	2.46783	2.37601	3.37051	3.42766	3.29976	3.36598	1.58852	1.54871	1.54818	1.5618	2.1757	2.17358	2.24311	2.19746	0.337463	0.428357	0.789045	0.518288	3.80738	4.22542	2.90346	3.64542	0.186904	0.187569	0.245585	0.206686	0.105626	0.112791	0.107769	0.108729	0.389883	0.421246	0.394698	0.401942	2.38632	2.35052	2.40631	2.38105	1.76207
M32	2.7531	3.0393	3.19932	2.99724	3.37267	3.35147	3.60341	3.44252	2.31308	2.33312	2.47844	2.37488	3.37681	3.44827	3.30466	3.37658	1.62358	1.53801	1.55167	1.57109	2.1843	2.16812	2.24627	2.19956	0.37576	0.486152	0.890864	0.584259	3.9938	4.29421	3.11959	3.80253	0.193995	0.185847	0.270207	0.216683	0.10578	0.112326	0.108719	0.108942	0.396154	0.429869	0.400353	0.408792	2.42275	2.37856	2.40393	2.40175	1.8371
M33	2.76439	3.0525	3.28046	3.03245	3.39965	3.32277	3.643	3.45514	2.29215	2.32582	2.3238	2.31392	3.34686	3.40455	3.3003	3.35057	1.64955	1.54376	1.5117	1.56834	2.14102	2.14294	2.26159	2.18185	0.425779	0.553309	0.965076	0.648055	3.97865	4.35922	3.3076	3.88182	0.195341	0.18443	0.287934	0.222568	0.105794	0.109351	0.108418	0.107854	0.409721	0.429426	0.405141	0.414763	2.40647	2.36737	2.39869	2.39084	1.85052
M34	2.78542	3.09754	3.24098	3.04132	3.43565	3.3451	3.68647	3.48907	2.27477	2.3109	2.30383	2.2965	3.34209	3.41149	3.29769	3.35042	1.62943	1.48887	1.5068	1.5417	2.15342	2.10557	2.27867	2.17922	0.49288	0.631664	1.03645	0.720331	3.96016	4.28422	3.45344	3.89928	0.200594	0.187378	0.319735	0.235902	0.105787	0.114739	0.106276	0.108934	0.414884	0.426477	0.409034	0.416798	2.41934	2.35373	2.39978	2.39095	1.92071
M35	2.80458	3.08962	3.46495	3.11972	3.39591	3.36114	3.62764	3.46157	2.25329	2.30134	2.33405	2.29623	3.31805	3.43269	3.30625	3.35233	1.59903	1.50624	1.49201	1.53243	2.14303	2.09609	2.23319	2.15744	0.5628	0.720954	1.07974	0.787831	3.91289	4.35293	3.50535	3.92372	0.203406	0.187515	0.350343	0.247088	0.103896	0.1097	0.107274	0.106957	0.419704	0.43305	0.420216	0.424323	2.40909	2.37021	2.43539	2.4049	1.92244
M36	2.87025	3.11789	3.42487	3.13767	3.33647	3.34715	3.71676	3.46679	2.24583	2.3048	2.30736	2.286	3.38796	3.46566	3.31529	3.38964	1.60891	1.49747	1.50208	1.53615	2.13685	2.12466	2.22322	2.16158	0.632419	0.824417	1.12169	0.859509	3.98685	4.44827	3.64809	4.02774	0.215728	0.194616	0.391673	0.267339	0.102586	0.11492	0.107947	0.108484	0.424225	0.442337	0.428516	0.431693	2.45251	2.41468	2.45876	2.44199	1.97224
M37	2.90967	3.09984	3.45008	3.1532	3.37634	3.33441	3.67606	3.46227	2.22233	2.28021	2.38918	2.29724	3.41431	3.47114	3.29368	3.39304	1.5896	1.47559	1.49978	1.52166	2.14169	2.12354	2.20953	2.15825	0.727902	0.924938	1.18261	0.94515	4.08513	4.4441	3.5958	4.04168	0.224252	0.197631	0.427597	0.28316	0.106948	0.115184	0.10581	0.109314	0.428138	0.450061	0.429079	0.435759	2.43236	2.43525	2.47744	2.44835	2.04339
M38	2.92631	3.18636	3.42747	3.18005	3.38496	3.33892	3.65697	3.46028	2.2246	2.27329	2.35785	2.28525	3.38346	3.45027	3.30132	3.37835	1.5967	1.51148	1.48788	1.53202	2.10167	2.0916	2.24932	2.14753	0.810482	0.999441	1.23657	1.0155	4.03563	4.46413	3.62188	4.04055	0.240664	0.200655	0.466869	0.302729	0.105705	0.110167	0.105728	0.1072	0.439613	0.44741	0.43329	0.440104	2.46611	2.41939	2.47093	2.45214	2.0801
M39	2.94908	3.19077	3.53409	3.22465	3.36212	3.35588	3.65908	3.45903	2.20457	2.26279	2.26269	2.24335	3.34587	3.4229	3.31242	3.3604	1.60573	1.46728	1.47566	1.51622	2.07627	2.05516	2.20231	2.11125	0.89009	1.07127	1.26708	1.07615	4.04069	4.4329	3.62981	4.03447	0.264689	0.201039	0.513946	0.326558	0.104147	0.107882	0.110849	0.107626	0.442508	0.443445	0.43265	0.439534	2.47516	2.41315	2.47127	2.45319	2.08873
M40	2.93834	3.25932	3.52017	3.23928	3.35126	3.35374	3.68313	3.46271	2.18993	2.2545	2.26216	2.23553	3.3673	3.45695	3.33238	3.38554	1.61109	1.47613	1.45952	1.51558	2.09407	2.05401	2.20732	2.11847	0.974923	1.15275	1.29191	1.13986	4.04568	4.65456	3.69988	4.13338	0.28725	0.208322	0.559004	0.351525	0.105649	0.111161	0.106484	0.107765	0.445927	0.451917	0.434611	0.444152	2.48173	2.42857	2.49362	2.46797	2.13339
M41	2.93939	3.32599	3.52641	3.26393	3.42848	3.33097	3.6609	3.47345	2.15552	2.25304	2.27799	2.22885	3.46101	3.49221	3.31101	3.42141	1.59768	1.46793	1.48658	1.5174	2.09559	2.10141	2.21169	2.13623	1.06007	1.25999	1.31231	1.21079	3.98115	4.6399	3.71576	4.11227	0.319466	0.22521	0.613001	0.385892	0.103616	0.114228	0.109772	0.109205	0.452446	0.452776	0.439723	0.448315	2.49303	2.45093	2.52273	2.4889	2.1652
M42	2.94221	3.27848	3.57719	3.26596	3.41716	3.3417	3.63005	3.46297	2.1792	2.24133	2.22878	2.21644	3.47052	3.51294	3.36504	3.4495	1.58077	1.48299	1.47629	1.51335	2.06955	2.13483	2.19622	2.13353	1.13824	1.42335	1.32909	1.2969	4.08562	4.61612	3.77397	4.15857	0.357589	0.241515	0.66925	0.422785	0.100415	0.109863	0.10757	0.105949	0.452048	0.457169	0.44943	0.452882	2.476	2.4788	2.55858	2.50446	2.13583
M43	2.92232	3.3147	3.57545	3.27082	3.35568	3.34204	3.71126	3.46966	2.13992	2.22354	2.29708	2.22018	3.41873	3.47321	3.34045	3.4108	1.57757	1.46383	1.46479	1.50206	2.05244	2.03332	2.18723	2.091	1.21661	1.43245	1.34965	1.3329	4.07253	4.50443	3.88054	4.1525	0.393549	0.248419	0.711356	0.451108	0.103077	0.109948	0.107375	0.1068	0.453446	0.455148	0.447477	0.452024	2.48865	2.44805	2.51342	2.48337	2.12995
M44	2.93014	3.4121	3.67913	3.34046	3.34519	3.37417	3.67999	3.46645	2.12343	2.21467	2.25812	2.19874	3.40058	3.48243	3.35163	3.41155	1.58267	1.44258	1.47429	1.49985	2.06352	2.06425	2.2249	2.11756	1.28481	1.49196	1.35369	1.37682	4.00196	4.61082	3.87781	4.16353	0.430061	0.266598	0.752158	0.482939	0.103469	0.112303	0.108228	0.108	0.459382	0.461153	0.446003	0.455513	2.493	2.44426	2.5169	2.48472	2.18823
M45	2.95077	3.45015	3.71802	3.37298	3.38735	3.35316	3.69861	3.47971	2.1093	2.19233	2.22607	2.1759	3.40952	3.45535	3.3402	3.40169	1.57504	1.46017	1.44539	1.49353	2.04842	2.10486	2.17795	2.11041	1.33942	1.51537	1.36096	1.40525	4.13064	4.58468	3.92925	4.21486	0.46903	0.283817	0.791146	0.514664	0.102179	0.109988	0.111462	0.107876	0.457902	0.452153	0.450196	0.453417	2.5108	2.44216	2.52826	2.49374	2.14221
M46	2.97165	3.45685	3.70599	3.37816	3.38257	3.34825	3.69188	3.47423	2.10448	2.19445	2.21177	2.17023	3.45244	3.51556	3.36972	3.44591	1.55818	1.47194	1.43371	1.48794	2.05213	2.10289	2.16742	2.10748	1.38901	1.55972	1.36062	1.43645	4.04488	4.64805	3.97004	4.22099	0.510263	0.325079	0.833904	0.556415	0.103732	0.109244	0.104332	0.105769	0.458001	0.462054	0.450536	0.456864	2.49242	2.49075	2.56804	2.51707	2.15536
M47	2.95129	3.46229	3.69594	3.36984	3.37704	3.32783	3.71483	3.47324	2.08589	2.18562	2.26222	2.17791	3.49769	3.50981	3.33312	3.44687	1.55271	1.47054	1.4446	1.48928	2.04118	2.15714	2.14106	2.11313	1.4229	1.613	1.37537	1.47042	4.09107	4.61685	3.91588	4.20793	0.560911	0.364188	0.861997	0.595699	0.104194	0.111626	0.107095	0.107638	0.472938	0.463979	0.45932	0.465412	2.50941	2.50976	2.58586	2.53501	2.19766
M48	2.95237	3.48851	3.71628	3.38572	3.35319	3.31645	3.69282	3.45415	2.0887	2.16513	2.24236	2.1654	3.47784	3.49787	3.37225	3.44932	1.56182	1.47628	1.44394	1.49401	2.04196	2.1353	2.1968	2.12469	1.47376	1.60718	1.38049	1.48714	4.03955	4.67329	4.02173	4.24486	0.606194	0.389326	0.878757	0.624759	0.102832	0.110788	0.108552	0.107391	0.470267	0.463078	0.454005	0.46245	2.49552	2.48821	2.56687	2.51687	2.17536
M49	2.93824	3.4704	3.73625	3.38163	3.3563	3.32742	3.69537	3.4597	2.06471	2.16194	2.23505	2.1539	3.42889	3.43958	3.37187	3.41345	1.57093	1.44084	1.43237	1.48138	2.02677	2.1242	2.12455	2.09184	1.50014	1.59899	1.38863	1.49592	4.1217	4.61505	4.06116	4.26597	0.650058	0.426088	0.889734	0.655293	0.101448	0.114918	0.110023	0.108796	0.472781	0.461581	0.456736	0.463699	2.52784	2.46064	2.54863	2.51237	2.21045
M50	2.99754	3.48927	3.76679	3.41787	3.3638	3.33645	3.73798	3.47941	2.06773	2.14677	2.20309	2.1392	3.44491	3.50184	3.3808	3.44252	1.55582	1.44269	1.42695	1.47515	2.04633	2.09735	2.13012	2.09127	1.53861	1.60826	1.37172	1.5062	4.05166	4.65881	4.08896	4.26648	0.700445	0.461471	0.92245	0.694789	0.098643	0.107819	0.10585	0.104104	0.468025	0.458082	0.45767	0.461259	2.52785	2.47777	2.58295	2.52952	2.19674
M51	3.00424	3.47021	3.75048	3.40831	3.33058	3.32595	3.69775	3.45143	2.04539	2.14224	2.25426	2.1473	3.44506	3.51551	3.38085	3.44714	1.59846	1.4536	1.42472	1.49226	2.03476	2.10906	2.12262	2.08881	1.56184	1.62893	1.37967	1.52348	4.12869	4.65379	4.02773	4.27007	0.748737	0.508557	0.940597	0.73263	0.103774	0.114164	0.10739	0.108443	0.473565	0.469748	0.466187	0.469833	2.5273	2.48874	2.60597	2.54067	2.176
M52	3.02808	3.48531	3.75562	3.423	3.3318	3.33437	3.73616	3.46745	2.04216	2.15323	2.19629	2.13056	3.48231	3.54181	3.37343	3.46585	1.5836	1.46131	1.4303	1.49174	2.0607	2.14671	2.10116	2.10286	1.58103	1.65569	1.37361	1.53678	4.14242	4.90428	4.09424	4.38031	0.790392	0.566113	0.961411	0.772639	0.104087	0.114124	0.106503	0.108238	0.472238	0.470849	0.465859	0.469649	2.53019	2.5232	2.61638	2.55659	2.11142
M53	3.04431	3.48103	3.78056	3.4353	3.33509	3.3218	3.69149	3.44946	2.02559	2.16032	2.161	2.11564	3.45518	3.51224	3.35824	3.44189	1.56203	1.41685	1.42673	1.46854	2.0287	2.15035	2.13489	2.10465	1.58721	1.63311	1.37392	1.53141	4.08248	4.70315	4.22878	4.33814	0.845232	0.599382	0.956486	0.800367	0.102293	0.109191	0.102733	0.104739	0.478393	0.461654	0.467141	0.469063	2.52579	2.49558	2.613	2.54479	2.16067
M54	3.05765	3.49006	3.78164	3.44312	3.35577	3.32786	3.72078	3.46814	2.01092	2.1601	2.28225	2.15109	3.43409	3.48497	3.37006	3.42971	1.56873	1.4308	1.42674	1.47543	2.04084	2.12849	2.23334	2.13423	1.61715	1.63403	1.37401	1.54173	4.07106	4.73751	4.18505	4.33121	0.893153	0.641263	0.968425	0.83428	0.099459	0.108101	0.106307	0.104622	0.472712	0.459743	0.463307	0.465254	2.5456	2.48608	2.60731	2.54633	2.139
M55	3.04975	3.49661	3.76963	3.43866	3.36114	3.34154	3.73386	3.47885	2.01677	2.15952	2.28425	2.15351	3.40593	3.49276	3.35518	3.41796	1.53839	1.41815	1.41166	1.45607	2.00095	2.12102	2.1488	2.09026	1.62423	1.63561	1.36339	1.54108	4.04132	4.72797	4.17775	4.31568	0.936002	0.687614	0.96883	0.864149	0.101328	0.10763	0.103265	0.104074	0.474692	0.462972	0.460687	0.466117	2.55049	2.47803	2.68938	2.57263	2.10065
M56	3.05103	3.54618	3.78284	3.46002	3.33366	3.37258	3.74456	3.4836	1.99311	2.12364	2.28119	2.13265	3.43623	3.52834	3.38356	3.44938	1.55451	1.44368	1.40386	1.46735	2.11401	2.13588	2.13589	2.12859	1.62095	1.65774	1.3573	1.54533	4.07231	4.78774	4.20612	4.35539	0.971039	0.758931	0.988788	0.906253	0.101039	0.111523	0.110229	0.107597	0.47315	0.463175	0.459994	0.46544	2.55188	2.50974	2.62263	2.56142	2.03814
M57	3.06452	3.53556	3.76334	3.45448	3.33578	3.29508	3.73792	3.45626	1.99364	2.10557	2.30614	2.13512	3.49068	3.53948	3.36754	3.4659	1.56298	1.46151	1.40117	1.47522	2.03651	2.14259	2.12712	2.10207	1.61953	1.67811	1.35619	1.55128	4.07549	4.87872	4.23082	4.39501	1.02088	0.812419	0.989567	0.940956	0.102939	0.109564	0.108065	0.106856	0.473492	0.472402	0.462621	0.469505	2.56139	2.53385	2.64381	2.57968	2.05422
M58	3.07753	3.53771	3.75687	3.45737	3.36766	3.30563	3.71871	3.464	1.97442	2.1567	2.2986	2.14324	3.45742	3.51708	3.37177	3.44876	1.55526	1.43222	1.39867	1.46205	2.05591	2.09601	2.19215	2.11469	1.62974	1.66152	1.36226	1.55117	4.06865	4.68674	4.25741	4.3376	1.05244	0.845214	0.983661	0.960439	0.102254	0.111446	0.10856	0.10742	0.476191	0.465366	0.467723	0.46976	2.59333	2.55986	2.66162	2.60494	2.00838
M59	3.06801	3.53115	3.75281	3.45066	3.36567	3.30541	3.71284	3.46131	1.95783	2.12467	2.2687	2.11707	3.43335	3.4554	3.39302	3.42726	1.55975	1.39512	1.40596	1.45361	1.99973	2.09028	2.1869	2.0923	1.63878	1.64334	1.36613	1.54942	4.03458	4.69103	4.26025	4.32862	1.0839	0.859451	0.999182	0.980845	0.097093	0.109152	0.104939	0.103728	0.473247	0.467154	0.459168	0.466523	2.54722	2.55764	2.7957	2.63352	1.9571
M60	3.06219	3.53655	3.7573	3.45201	3.31007	3.3396	3.70623	3.45197	1.97274	2.12203	2.25708	2.11728	3.42403	3.48291	3.38886	3.43193	1.5434	1.40414	1.38302	1.44352	2.01514	2.0966	2.15486	2.08887	1.64287	1.63403	1.34703	1.54131	4.1315	4.71931	4.29247	4.3811	1.09362	0.889689	0.992129	0.991813	0.099868	0.106085	0.10703	0.104328	0.480095	0.458228	0.468362	0.468895	2.55075	2.56921	2.87292	2.6643	2.01027
M61	3.02283	3.51202	3.757	3.43062	3.35787	3.30243	3.72404	3.46145	1.95226	2.11188	2.18156	2.0819	3.42399	3.48114	3.39304	3.43272	1.54839	1.4263	1.4113	1.462	2.03736	2.1223	2.15099	2.10355	1.64062	1.65623	1.36466	1.55384	3.9938	4.70782	4.27951	4.32704	1.11754	0.940724	0.996747	1.01834	0.10138	0.108615	0.105166	0.105054	0.479968	0.463648	0.469413	0.47101	2.59068	2.58573	2.93036	2.70226	1.94999
M62	3.0211	3.51955	3.74277	3.42781	3.35596	3.28342	3.71584	3.45174	1.96186	2.09062	2.24023	2.09757	3.46119	3.51188	3.38901	3.45403	1.53805	1.40927	1.38819	1.44517	2.01044	2.12874	2.14424	2.09447	1.63449	1.69245	1.3543	1.56042	4.05641	4.92038	4.32548	4.43409	1.1156	0.981576	0.996197	1.03113	0.099646	0.107202	0.106249	0.104366	0.472643	0.468272	0.471067	0.470661	2.56893	2.65999	2.90931	2.71274	1.96301
M63	3.0072	3.47622	3.74128	3.40823	3.37	3.30534	3.6975	3.45761	1.94879	2.09776	2.28725	2.11127	3.43156	3.48999	3.39609	3.43921	1.54376	1.44489	1.38815	1.45894	1.98211	2.08129	2.15546	2.07295	1.6395	1.67106	1.3586	1.55639	4.14365	4.75239	4.35517	4.41707	1.11716	0.980127	0.994257	1.03052	0.100781	0.108716	0.107393	0.10563	0.471824	0.468902	0.467838	0.469521	2.58131	2.65024	2.89607	2.70921	1.94608
M64	3.00973	3.50616	3.72804	3.41465	3.32551	3.29999	3.70502	3.44351	1.96169	2.11521	2.23195	2.10295	3.42225	3.4424	3.39185	3.41883	1.52713	1.45859	1.40107	1.46226	1.96841	2.08128	2.17843	2.07604	1.64468	1.65856	1.36662	1.55662	4.06534	4.77409	4.39311	4.41085	1.13085	0.975237	0.998133	1.03474	0.099288	0.10795	0.105884	0.104374	0.473921	0.4617	0.46547	0.46703	2.57569	2.56878	2.90927	2.68458	1.81715
M65	3.00453	3.4764	3.70939	3.39678	3.35526	3.26502	3.72767	3.44932	1.937	2.10145	2.32508	2.12118	3.37228	3.45285	3.42199	3.41571	1.51755	1.40281	1.35905	1.42647	1.99898	2.09502	2.16461	2.0862	1.66056	1.63939	1.35271	1.55089	4.00157	4.73171	4.32208	4.35179	1.13872	0.995703	0.991626	1.04202	0.101275	0.10396	0.105183	0.103473	0.479352	0.46355	0.465001	0.469301	2.60643	2.58948	2.87538	2.69043	1.84436
M66	2.98964	3.47786	3.7079	3.3918	3.30598	3.30148	3.72405	3.44384	1.92999	2.11224	2.29542	2.11255	3.40913	3.45923	3.42756	3.43197	1.5306	1.40164	1.37326	1.43517	2.02491	2.09001	2.17947	2.09813	1.65541	1.64739	1.35688	1.55323	4.04123	4.75392	4.29545	4.36353	1.1362	1.02489	0.987517	1.04954	0.10037	0.109214	0.108215	0.105933	0.478745	0.465582	0.472932	0.47242	2.57786	2.59578	2.90617	2.69327	1.78894
M67	2.95248	3.44942	3.68865	3.36352	3.28719	3.30614	3.71915	3.43749	1.9138	2.15256	2.28935	2.11857	3.43436	3.49462	3.3849	3.43796	1.53507	1.44495	1.39292	1.45765	2.07611	2.11315	2.20333	2.13086	1.65123	1.6771	1.34664	1.55832	3.97123	4.79418	4.41573	4.39371	1.13539	1.04295	0.992808	1.05705	0.101952	0.107724	0.106239	0.105305	0.477551	0.476212	0.470705	0.474823	2.59412	2.62109	2.90567	2.70696	1.80718
M68	2.96196	3.4511	3.68024	3.36443	3.32636	3.28559	3.70617	3.43937	1.90853	2.17291	2.24334	2.10826	3.45601	3.48777	3.40355	3.44911	1.51576	1.43959	1.40507	1.45347	2.03506	2.10561	2.17798	2.10622	1.65498	1.68544	1.35288	1.56444	4.00286	5.06001	4.39366	4.48551	1.13593	1.0527	0.993786	1.06081	0.101147	0.110266	0.106516	0.105976	0.477933	0.469518	0.46429	0.47058	2.59134	2.63437	2.90509	2.71027	1.80461
M69	2.93933	3.43822	3.65342	3.34366	3.26802	3.25614	3.68753	3.4039	1.91103	2.14333	2.21448	2.08961	3.40182	3.40531	3.40788	3.405	1.52668	1.44048	1.37348	1.44688	2.01175	2.07293	2.17659	2.08709	1.67115	1.65517	1.35282	1.55971	4.06705	4.74927	4.37769	4.39801	1.1385	1.03241	0.988659	1.05319	0.097518	0.108825	0.106645	0.104329	0.474692	0.466558	0.472533	0.471261	2.56924	2.59945	2.87369	2.6808	1.80831
M70	2.95042	3.45893	3.66084	3.35673	3.27371	3.25145	3.68004	3.40174	1.91162	2.16878	2.29794	2.12611	3.36633	3.40633	3.41224	3.39497	1.53646	1.39522	1.37251	1.43473	1.96694	2.08952	2.17848	2.07831	1.6662	1.65111	1.34392	1.55374	4.00444	4.67857	4.31397	4.33233	1.14966	1.03787	0.985189	1.05757	0.099486	0.109171	0.101809	0.103489	0.475863	0.464577	0.463766	0.468069	2.61597	2.59296	2.85978	2.68957	1.80753
M71	2.93894	3.4205	3.64008	3.33317	3.30488	3.28205	3.68238	3.42311	1.91414	2.17512	2.26004	2.11643	3.37384	3.42153	3.41357	3.40298	1.54618	1.40348	1.38574	1.44513	2.04987	2.09638	2.16745	2.10457	1.65816	1.65123	1.33639	1.54859	3.98322	4.75074	4.49655	4.41017	1.13821	1.04772	0.987418	1.05778	0.100612	0.107143	0.102757	0.103504	0.480696	0.466962	0.468753	0.472137	2.57946	2.67503	2.90118	2.71856	1.69626
M72	2.93324	3.41959	3.64314	3.33199	3.3001	3.29295	3.6811	3.42472	1.90817	2.15923	2.27108	2.11283	3.399	3.45271	3.40472	3.41881	1.52622	1.46294	1.3354	1.44152	2.13482	2.08816	2.17171	2.13156	1.67166	1.66686	1.34369	1.56074	3.88081	4.96139	4.40689	4.41636	1.13718	1.06137	0.985103	1.06122	0.100948	0.104599	0.105722	0.103756	0.480274	0.467296	0.474873	0.474148	2.57008	2.75383	2.94171	2.75521	1.8032
M73	2.90783	3.38522	3.61257	3.30187	3.25982	3.27373	3.7094	3.41432	1.88413	2.158	2.29407	2.11207	3.42378	3.44735	3.39176	3.42096	1.50123	1.39001	1.35112	1.41412	2.10411	2.08228	2.1521	2.11283	1.67075	1.68944	1.33686	1.56568	3.95028	4.76078	4.39599	4.36902	1.14028	1.0637	0.986087	1.06336	0.100769	0.105896	0.103663	0.103443	0.473699	0.473597	0.471352	0.472883	2.60952	2.7586	2.9204	2.76284	1.72103
M74	2.92157	3.39749	3.60286	3.30731	3.27653	3.25731	3.702	3.41195	1.89712	2.15459	2.27696	2.10956	3.3618	3.40596	3.39469	3.38748	1.52028	1.48984	1.36082	1.45698	2.11726	2.06293	2.15119	2.11046	1.66909	1.66946	1.33929	1.55928	3.99453	4.76643	4.31521	4.35872	1.14761	1.04527	0.977917	1.05693	0.101874	0.109834	0.104918	0.105542	0.478801	0.463736	0.466257	0.469598	2.59991	2.72182	2.92293	2.74822	1.70702
M75	2.90707	3.39019	3.58761	3.29496	3.24082	3.22638	3.71168	3.39296	1.88329	2.16446	2.2639	2.10388	3.34264	3.35587	3.3716	3.3567	1.51344	1.40114	1.34854	1.42104	2.10434	2.0643	2.14097	2.1032	1.67411	1.6672	1.34069	1.56067	4.03961	4.70652	4.45543	4.40052	1.14386	1.03878	0.985896	1.05618	0.098322	0.104796	0.104814	0.102644	0.479367	0.464418	0.468878	0.470888	2.6976	2.72485	2.9149	2.77912	1.70464
M76	2.88314	3.35925	3.55395	3.26545	3.30446	3.26149	3.6827	3.41622	1.91969	2.13141	2.20601	2.0857	3.35484	3.41347	3.40554	3.39128	1.52519	1.38509	1.33465	1.41498	2.13167	2.07332	2.16495	2.12331	1.66724	1.65841	1.33938	1.55501	3.9886	4.83454	4.4128	4.41198	1.13878	1.05562	0.980836	1.05841	0.100068	0.10506	0.103675	0.102934	0.476637	0.465847	0.468584	0.470356	2.65083	2.71604	2.96272	2.77653	1.69767
M77	2.85012	3.33709	3.52855	3.23859	3.26424	3.25458	3.6543	3.39104	1.89979	2.13098	2.21328	2.08135	3.37632	3.42241	3.39288	3.3972	1.50398	1.46594	1.33944	1.43645	2.13067	2.08318	2.15329	2.12238	1.66851	1.67527	1.3309	1.55823	3.99148	4.80149	4.30051	4.36449	1.13518	1.06772	0.973035	1.05865	0.096797	0.107177	0.101519	0.101831	0.476239	0.472928	0.470747	0.473305	2.70141	2.77858	3.00243	2.82747	1.70091
M78	2.86617	3.3248	3.54266	3.24454	3.27793	3.25613	3.64538	3.39315	1.89338	2.16386	2.2849	2.11405	3.3902	3.41172	3.40388	3.40193	1.52157	1.43023	1.35817	1.43666	2.1199	2.08592	2.1457	2.11718	1.668	1.69015	1.3262	1.56145	3.92781	5.05273	4.42007	4.46687	1.13396	1.06934	0.977587	1.0603	0.097334	0.108283	0.102258	0.102625	0.479607	0.470579	0.464739	0.471642	2.7679	2.75362	2.98636	2.83596	1.63022
M79	2.84037	3.30577	3.50172	3.21596	3.23111	3.26003	3.64401	3.37838	1.87984	2.18896	2.26895	2.11259	3.34213	3.37282	3.37146	3.36214	1.53419	1.38986	1.35136	1.42514	2.13158	2.07345	2.14085	2.1153	1.67308	1.66872	1.33188	1.5579	3.94406	4.8229	4.48803	4.41833	1.1392	1.04943	0.978634	1.05576	0.100051	0.103059	0.101872	0.101661	0.479421	0.459562	0.469885	0.469623	2.71718	2.72063	2.95119	2.79633	1.65176
M80	2.84307	3.30951	3.48894	3.21384	3.23984	3.2406	3.65651	3.37898	1.87464	2.18807	2.26598	2.10956	3.31285	3.35414	3.37493	3.34731	1.52104	1.41982	1.32959	1.42348	2.10223	2.05208	2.14546	2.09992	1.68211	1.65486	1.32762	1.55487	3.9748	4.82415	4.36212	4.38702	1.14372	1.03742	0.967666	1.0496	0.097691	0.10861	0.106993	0.104431	0.477887	0.465628	0.466993	0.470169	2.73426	2.68643	2.94666	2.78912	1.6703
M81	2.82283	3.30403	3.47151	3.19946	3.24602	3.24784	3.64596	3.37994	1.86482	2.15643	2.24492	2.08872	3.30572	3.35678	3.39755	3.35335	1.50411	1.44099	1.31425	1.41979	2.09509	2.07032	2.13464	2.10002	1.68294	1.66094	1.33198	1.55862	3.83914	4.69443	4.43891	4.32416	1.14116	1.04818	0.962419	1.05059	0.097568	0.108155	0.103815	0.103179	0.480401	0.467176	0.470512	0.472696	2.77808	2.68267	2.96729	2.80935	1.66566
M82	2.79471	3.26886	3.44661	3.17006	3.24197	3.23723	3.64584	3.37501	1.86097	2.16384	2.33716	2.12066	3.35424	3.41329	3.39322	3.38692	1.50644	1.418	1.33109	1.41851	2.10188	2.08348	2.12065	2.102	1.68088	1.67467	1.31249	1.55601	3.95608	4.97556	4.44986	4.4605	1.14532	1.06664	0.969702	1.06055	0.09593	0.105256	0.103896	0.101694	0.476219	0.472259	0.468378	0.472285	2.7741	2.7381	3.0105	2.8409	1.64477
M83	2.78309	3.22814	3.44036	3.15053	3.23955	3.2518	3.6262	3.37252	1.87704	2.15012	2.32202	2.11639	3.35032	3.41286	3.36711	3.37676	1.52095	1.44671	1.35033	1.43933	2.09557	2.06972	2.12293	2.09607	1.67931	1.68661	1.31559	1.5605	3.90693	4.83929	4.35103	4.36575	1.13374	1.07316	0.966359	1.05775	0.098186	0.104867	0.105986	0.103013	0.477117	0.470079	0.466951	0.471382	2.76736	2.76161	2.97783	2.8356	1.57683
M84	2.78757	3.24415	3.43971	3.15714	3.20796	3.23466	3.62306	3.35523	1.84679	2.14545	2.25377	2.082	3.27167	3.3318	3.3559	3.31979	1.52771	1.38335	1.33293	1.41466	2.06397	2.04495	2.12114	2.07669	1.68223	1.64773	1.32211	1.55069	3.8319	4.63794	4.42803	4.29929	1.14328	1.04362	0.973245	1.05338	0.098726	0.10713	0.104767	0.103541	0.482164	0.464327	0.468407	0.471633	2.75385	2.71562	2.93347	2.80098	1.60041
M85	2.76661	3.2231	3.41873	3.13615	3.21802	3.22879	3.61554	3.35412	1.84502	2.13232	2.273	2.08345	3.22396	3.27133	3.36282	3.28604	1.50355	1.38362	1.31379	1.40032	2.07137	2.0181	2.1109	2.06679	1.70165	1.62178	1.30743	1.54362	3.78485	4.6865	4.37833	4.28323	1.14633	1.01784	0.961304	1.04183	0.098228	0.103146	0.103902	0.101759	0.478185	0.462465	0.464876	0.468509	2.78856	2.65981	2.9229	2.79043	1.60493
M86	2.75746	3.22266	3.4178	3.13264	3.19921	3.22721	3.62331	3.34991	1.84668	2.15373	2.17261	2.05767	3.20848	3.27995	3.38033	3.28959	1.5178	1.36881	1.3106	1.39907	2.06804	2.04599	2.11814	2.07739	1.69884	1.61608	1.29459	1.5365	3.71619	4.59824	4.39671	4.23705	1.14323	1.01924	0.949863	1.03744	0.095466	0.103038	0.10771	0.102071	0.484152	0.461924	0.461445	0.469174	2.77844	2.66613	2.92078	2.78845	1.64003
M87	2.73005	3.21651	3.38947	3.11201	3.24778	3.23068	3.60196	3.36014	1.83616	2.16759	2.22968	2.07781	3.20979	3.29352	3.38349	3.2956	1.52431	1.38675	1.28658	1.39921	2.05784	2.0697	2.11922	2.08225	1.70233	1.63597	1.29165	1.54332	3.80471	4.75281	4.44299	4.33351	1.14671	1.03425	0.954576	1.04518	0.094186	0.104876	0.101676	0.100246	0.486167	0.466554	0.462749	0.471823	2.7751	2.67338	2.98547	2.81132	1.61785
M88	2.73164	3.17744	3.37012	3.09307	3.20439	3.20573	3.62095	3.34369	1.85504	2.18518	2.28815	2.10946	3.26862	3.35096	3.37619	3.33192	1.48489	1.41438	1.27608	1.39179	2.07999	2.08881	2.10572	2.09151	1.6845	1.65974	1.28847	1.54424	3.7248	4.91712	4.38862	4.34351	1.14043	1.06203	0.950828	1.0511	0.09673	0.102162	0.101676	0.100189	0.48221	0.470401	0.468438	0.473683	2.74987	2.71117	3.03751	2.83285	1.61976
M89	2.69373	3.15392	3.35153	3.06639	3.24695	3.22614	3.60521	3.35943	1.8259	2.15758	2.33356	2.10568	3.34096	3.38093	3.37912	3.367	1.48671	1.39952	1.30313	1.39645	2.08551	2.09184	2.1084	2.09525	1.68584	1.69238	1.31175	1.56332	3.75846	4.90559	4.3951	4.35305	1.13692	1.08215	0.956914	1.05866	0.094852	0.108512	0.107278	0.103547	0.478497	0.476006	0.473144	0.475882	2.76317	2.75618	3.04843	2.85593	1.60446
M90	2.69411	3.11988	3.32287	3.04562	3.22877	3.20447	3.59948	3.34424	1.83454	2.1485	2.28229	2.08844	3.30405	3.35758	3.3625	3.34138	1.50293	1.39797	1.30117	1.40069	2.08354	2.08006	2.12435	2.09598	1.69331	1.67872	1.28994	1.55399	3.71971	4.95147	4.36305	4.34474	1.1389	1.0685	0.954707	1.05404	0.096201	0.107676	0.104051	0.102643	0.479714	0.469522	0.471245	0.473494	2.76711	2.74398	3.04707	2.85272	1.58316
M91	2.67274	3.11624	3.2996	3.02953	3.22369	3.19987	3.57791	3.33382	1.83205	2.14337	2.30728	2.09423	3.25106	3.29695	3.34782	3.29861	1.50209	1.40908	1.28992	1.40036	2.06118	2.07089	2.1217	2.08459	1.69023	1.65768	1.30657	1.5515	3.84138	4.74212	4.31876	4.30075	1.13938	1.04324	0.953283	1.0453	0.098782	0.104976	0.100826	0.101528	0.480995	0.466416	0.466358	0.471256	2.78694	2.72472	3.03196	2.84788	1.60785
M92	2.6533	3.09486	3.28816	3.01211	3.2028	3.18253	3.60278	3.32937	1.84034	2.17198	2.2986	2.10364	3.24505	3.31385	3.34998	3.30296	1.50562	1.40374	1.30616	1.40517	2.06682	2.06789	2.13186	2.08886	1.69828	1.66066	1.30149	1.55348	3.72938	4.7474	4.31639	4.26439	1.13768	1.03794	0.952804	1.04281	0.094932	0.104914	0.102662	0.100836	0.478182	0.466503	0.467022	0.470569	2.76818	2.72166	3.01939	2.83641	1.56736
M93	2.64327	3.07106	3.27721	2.99718	3.2065	3.17341	3.56733	3.31575	1.81438	2.19309	2.24301	2.08349	3.26155	3.33207	3.34492	3.31285	1.50127	1.47469	1.29717	1.42438	2.07338	2.07636	2.11297	2.08757	1.69391	1.66682	1.30152	1.55408	3.83452	4.73083	4.35736	4.30757	1.13759	1.05684	0.945333	1.04659	0.097248	0.107746	0.10133	0.102108	0.481472	0.467724	0.47201	0.473735	2.80649	2.73657	3.05947	2.86751	1.57172
M94	2.61329	3.06209	3.23644	2.97061	3.22342	3.19024	3.57172	3.32846	1.83824	2.18738	2.31766	2.11443	3.29695	3.35015	3.34995	3.33235	1.49917	1.4309	1.31464	1.4149	2.08444	2.08076	2.11754	2.09425	1.69547	1.69001	1.29726	1.56092	3.75193	4.72491	4.3371	4.27131	1.13743	1.07044	0.95529	1.05439	0.093008	0.102998	0.104349	0.100118	0.482635	0.474811	0.475103	0.477516	2.75559	2.74298	3.05914	2.85257	1.59738
M95	2.61056	3.01923	3.21387	2.94789	3.17862	3.16877	3.57838	3.30859	1.81832	2.1918	2.29583	2.10198	3.26273	3.3145	3.34836	3.30853	1.50809	1.44848	1.30168	1.41942	2.09928	2.07687	2.11035	2.0955	1.69687	1.68578	1.30667	1.56311	3.80106	4.9238	4.4367	4.38719	1.1426	1.06535	0.952566	1.05351	0.093438	0.101728	0.098516	0.097894	0.483248	0.476378	0.472084	0.477237	2.76672	2.74584	3.05393	2.8555	1.50689
M96	2.59289	3.0161	3.22063	2.94321	3.18724	3.16403	3.58565	3.31231	1.82474	2.19263	2.22379	2.08039	3.21095	3.2561	3.33811	3.26839	1.49458	1.40449	1.30543	1.4015	2.10247	2.05733	2.10196	2.08726	1.68924	1.65834	1.2947	1.54743	3.7829	4.65931	4.44613	4.29612	1.13645	1.03386	0.949778	1.04003	0.092545	0.106736	0.100787	0.100023	0.481279	0.470181	0.4716	0.474353	2.76507	2.70253	2.98984	2.81915	1.60178
M97	2.57139	3.00198	3.19566	2.92301	3.18134	3.14637	3.55632	3.29468	1.81811	2.21051	2.30144	2.11002	3.19783	3.24439	3.33643	3.25955	1.51727	1.3881	1.29888	1.40142	2.08903	2.06361	2.09885	2.08383	1.6986	1.64987	1.30421	1.55089	3.78733	4.67274	4.36726	4.27578	1.14544	1.03062	0.946398	1.04082	0.095834	0.105857	0.099928	0.10054	0.479985	0.462225	0.464441	0.468884	2.77289	2.70202	2.99357	2.82283	1.56351
M98	2.56287	2.98761	3.18807	2.91285	3.22934	3.17297	3.55248	3.31826	1.83277	2.21606	2.2069	2.08524	3.19513	3.27892	3.33296	3.26901	1.48891	1.3955	1.30529	1.39657	2.1028	2.06231	2.10435	2.08982	1.70146	1.66463	1.29536	1.55382	3.73985	4.7394	4.35151	4.27692	1.14597	1.04052	0.952819	1.04644	0.094016	0.105579	0.101366	0.10032	0.477057	0.463959	0.474339	0.471785	2.75732	2.73615	3.03485	2.84277	1.57798
M99	2.55535	2.96064	3.17322	2.8964	3.18105	3.16771	3.55172	3.30016	1.8249	2.23084	2.3504	2.13538	3.23451	3.3158	3.34843	3.29958	1.48506	1.40833	1.29843	1.39727	2.12173	2.08857	2.08747	2.09926	1.68879	1.67856	1.28528	1.55088	3.68319	4.98012	4.3944	4.35257	1.14506	1.06398	0.943407	1.05082	0.094124	0.107223	0.100399	0.100582	0.48156	0.471667	0.469285	0.474171	2.77328	2.73522	3.07838	2.86229	1.55927
M100	2.54888	2.92998	3.1396	2.87282	3.21408	3.13671	3.53026	3.29368	1.8195	2.22195	2.30876	2.11674	3.24804	3.3075	3.32128	3.29228	1.50941	1.39077	1.32976	1.40998	2.11349	2.12477	2.11404	2.11744	1.69208	1.6812	1.29181	1.55503	3.7624	4.94486	4.41475	4.374	1.14396	1.06117	0.944616	1.04992	0.093966	0.106152	0.10456	0.101559	0.486016	0.476984	0.472046	0.478349	2.74567	2.74344	3.05687	2.84866	1.54276
M101	2.51472	2.91368	3.13254	2.85365	3.20787	3.1912	3.5408	3.31329	1.79944	2.20812	2.23677	2.08144	3.18062	3.23916	3.33083	3.25021	1.5025	1.38063	1.31261	1.39858	2.09344	2.07655	2.11043	2.09347	1.69598	1.65228	1.28686	1.54504	3.75208	4.75575	4.40896	4.3056	1.14061	1.03407	0.9418	1.03883	0.098914	0.108256	0.100486	0.102552	0.483407	0.459787	0.468909	0.470701	2.76044	2.71189	3.01775	2.83003	1.55947
M102	2.50317	2.89533	3.10667	2.83506	3.14195	3.13933	3.55879	3.28003	1.81172	2.20291	2.23314	2.08259	3.15361	3.22151	3.33493	3.23668	1.49203	1.37695	1.31211	1.3937	2.09248	2.06958	2.10699	2.08968	1.70927	1.65442	1.2918	1.55183	3.75747	4.57126	4.32001	4.21625	1.13791	1.03001	0.939959	1.03596	0.094597	0.10444	0.10187	0.100302	0.48413	0.458973	0.469923	0.471009	2.79737	2.70074	3.02191	2.84001	1.56255
M103	2.49303	2.86908	3.09209	2.81807	3.19298	3.13207	3.55842	3.29449	1.81568	2.2058	2.22591	2.08246	3.15492	3.21341	3.32127	3.22987	1.47863	1.45904	1.31235	1.41667	2.0859	2.08362	2.09542	2.08831	1.69383	1.65459	1.27755	1.54199	3.69313	4.67692	4.35751	4.24252	1.14414	1.03796	0.936637	1.03958	0.092741	0.106704	0.101859	0.100435	0.486991	0.469101	0.46811	0.474734	2.76525	2.70261	3.05998	2.84261	1.52359
M104	2.48121	2.86162	3.07645	2.80643	3.18313	3.16123	3.52614	3.29017	1.78628	2.22209	2.32122	2.10986	3.16183	3.25003	3.32696	3.24628	1.49901	1.44439	1.31293	1.41878	2.09335	2.09186	2.11193	2.09905	1.69945	1.66301	1.27465	1.5457	3.71702	4.77144	4.38169	4.29005	1.13942	1.04687	0.942344	1.04288	0.094935	0.105246	0.105093	0.101758	0.489644	0.468411	0.470674	0.476243	2.81139	2.7249	3.09884	2.87838	1.52815
M105	2.44484	2.83119	3.06307	2.7797	3.15759	3.13321	3.50605	3.26562	1.81198	2.21309	2.26648	2.09718	3.19562	3.27645	3.33449	3.26885	1.48358	1.44799	1.32929	1.42029	2.08995	2.1191	2.11293	2.10733	1.69343	1.69046	1.27545	1.55311	3.86558	4.83087	4.35462	4.35036	1.13807	1.06942	0.941187	1.04956	0.096246	0.104893	0.100371	0.100503	0.484706	0.472048	0.47411	0.476955	2.80676	2.76321	3.111	2.89366	1.53828
M106	2.44793	2.81775	3.0424	2.76936	3.14953	3.15922	3.49532	3.26802	1.81419	2.20776	2.29898	2.10698	3.18461	3.23927	3.31875	3.24754	1.49349	1.41938	1.32258	1.41182	2.07892	2.09784	2.1113	2.09602	1.69969	1.66649	1.28675	1.55098	3.70358	4.82431	4.29495	4.27428	1.13749	1.05202	0.939432	1.04298	0.09201	0.10479	0.096791	0.0978637	0.486884	0.470184	0.47718	0.478083	2.76765	2.7459	3.06346	2.859	1.52925
M107	2.41277	2.78977	3.03982	2.74746	3.13	3.11588	3.48195	3.24261	1.8091	2.20046	2.33512	2.1149	3.15903	3.20025	3.2953	3.21819	1.49005	1.44952	1.31903	1.41954	2.07309	2.08547	2.11918	2.09258	1.70233	1.6603	1.27406	1.54556	3.71198	4.66912	4.3175	4.23287	1.14043	1.02816	0.929977	1.03286	0.092784	0.104733	0.103086	0.100201	0.487003	0.471334	0.46824	0.475526	2.79025	2.74187	3.03687	2.85633	1.54937
M108	2.42793	2.79962	3.01776	2.74844	3.13742	3.13521	3.5248	3.26581	1.80561	2.19875	2.29316	2.09917	3.12159	3.22001	3.31783	3.21981	1.50826	1.48517	1.31946	1.43763	2.10211	2.08916	2.10087	2.09738	1.69667	1.66633	1.26938	1.54413	3.67	4.77314	4.38024	4.27446	1.14218	1.0321	0.934452	1.03624	0.092179	0.104151	0.100708	0.0990127	0.48066	0.46486	0.471155	0.472225	2.7802	2.72237	3.04135	2.84797	1.50246
M109	2.40595	2.76578	2.98453	2.71875	3.1111	3.11278	3.51997	3.24795	1.78433	2.21252	2.33917	2.11201	3.13953	3.22296	3.28857	3.21702	1.50192	1.43748	1.34938	1.42959	2.13547	2.09316	2.1004	2.10968	1.70959	1.67341	1.26001	1.54767	3.66098	4.71307	4.35731	4.24379	1.13766	1.04433	0.931035	1.03767	0.095134	0.104747	0.098158	0.0993463	0.485329	0.468893	0.473911	0.476044	2.81315	2.7226	3.04297	2.85957	1.4948
M110	2.39089	2.74454	2.96672	2.70072	3.16069	3.11636	3.52102	3.26602	1.79359	2.22778	2.26154	2.0943	3.16834	3.23432	3.28639	3.22968	1.49999	1.45808	1.35214	1.43674	2.09689	2.10519	2.09943	2.1005	1.6942	1.67997	1.27337	1.54918	3.70507	4.90118	4.24813	4.28479	1.13804	1.05946	0.931325	1.04294	0.094796	0.101447	0.098121	0.0981213	0.48541	0.47643	0.473662	0.478501	2.7951	2.768	3.10724	2.89011	1.51944
M111	2.36358	2.7207	2.95082	2.67837	3.15216	3.12512	3.4864	3.25456	1.78849	2.22187	2.25545	2.0886	3.14091	3.2428	3.27526	3.21966	1.51029	1.46882	1.34237	1.44049	2.09934	2.11586	2.09892	2.10471	1.71144	1.6922	1.25653	1.55339	3.70511	4.89245	4.41331	4.33696	1.13223	1.05531	0.934517	1.04069	0.095263	0.103592	0.098713	0.0991893	0.482918	0.468853	0.473492	0.475088	2.80562	2.76423	3.09053	2.88679	1.54748
M112	2.3465	2.70577	2.96921	2.67383	3.14328	3.12361	3.50036	3.25575	1.81025	2.22911	2.27387	2.10441	3.09877	3.18305	3.292	3.19127	1.52545	1.4707	1.35082	1.44899	2.09903	2.08484	2.10292	2.0956	1.71394	1.66024	1.27324	1.54914	3.66337	4.69308	4.43391	4.26346	1.13942	1.03467	0.929588	1.03456	0.092877	0.101695	0.102818	0.09913	0.482933	0.463559	0.470611	0.472368	2.81184	2.7436	3.04418	2.86654	1.45428
M113	2.34069	2.69803	2.9184	2.65237	3.09744	3.12938	3.47485	3.23389	1.83155	2.24064	2.24821	2.1068	3.09294	3.16847	3.28291	3.18144	1.52408	1.48579	1.35981	1.45656	2.0868	2.08508	2.09873	2.0902	1.71072	1.65984	1.27529	1.54862	3.52327	4.73148	4.29298	4.18258	1.14182	1.02769	0.920929	1.03015	0.090895	0.102683	0.096956	0.0968447	0.485592	0.461919	0.471592	0.473034	2.801	2.71359	3.01314	2.84258	1.53994
M114	2.32574	2.67212	2.93529	2.64438	3.14902	3.1042	3.47986	3.24436	1.79082	2.24241	2.2358	2.08968	3.08685	3.18663	3.28968	3.18772	1.53643	1.44876	1.36043	1.44854	2.09693	2.09722	2.10526	2.0998	1.70181	1.6689	1.25048	1.5404	3.62581	4.66344	4.32959	4.20628	1.14131	1.02736	0.920787	1.02982	0.092273	0.101786	0.102286	0.0987817	0.481875	0.46825	0.468203	0.472776	2.82719	2.75454	3.0584	2.88005	1.53409
M115	2.29175	2.64981	2.90925	2.61694	3.11706	3.07963	3.46913	3.22194	1.79497	2.23967	2.32429	2.11964	3.11986	3.20191	3.27607	3.19928	1.52752	1.4878	1.38394	1.46642	2.09032	2.11356	2.09791	2.1006	1.70338	1.69106	1.2524	1.54895	3.63307	4.93484	4.34288	4.3036	1.13632	1.04577	0.918017	1.03337	0.094129	0.104548	0.099453	0.0993767	0.488897	0.471026	0.471068	0.476997	2.82362	2.75771	3.11445	2.89859	1.51492
M116	2.298	2.64351	2.90984	2.61712	3.12391	3.12075	3.48592	3.24353	1.84458	2.22713	2.25797	2.1099	3.09475	3.21018	3.27478	3.19324	1.55205	1.50683	1.43057	1.49648	2.11105	2.10094	2.11545	2.10915	1.70149	1.68254	1.25345	1.54583	3.58808	4.6727	4.33346	4.19808	1.13777	1.03834	0.923291	1.03313	0.094245	0.100799	0.099792	0.0982787	0.485894	0.472985	0.474599	0.477826	2.80857	2.75149	3.11352	2.89119	1.51094
M117	2.28195	2.60811	2.88863	2.5929	3.09396	3.07365	3.46473	3.21078	1.80755	2.23037	2.35112	2.12968	3.06091	3.1675	3.27091	3.16644	1.55118	1.48215	1.38683	1.47339	2.09569	2.10523	2.10976	2.10356	1.70627	1.67155	1.24937	1.5424	3.50384	4.88437	4.3011	4.22977	1.13832	1.02851	0.920517	1.02912	0.092265	0.106223	0.101991	0.10016	0.48705	0.465447	0.471492	0.474663	2.82278	2.74647	3.10487	2.89138	1.54038
M118	2.26953	2.60449	2.85476	2.57626	3.10503	3.09681	3.48319	3.22834	1.84314	2.22715	2.26971	2.11334	3.05847	3.17146	3.28141	3.17045	1.56605	1.50039	1.39853	1.48832	2.09341	2.10558	2.10601	2.10167	1.7184	1.67307	1.25418	1.54855	3.54193	4.73372	4.26939	4.18168	1.13998	1.02553	0.928547	1.03135	0.091045	0.101315	0.098663	0.0970077	0.483283	0.467416	0.477003	0.475901	2.80789	2.72152	3.11732	2.88224	1.53768
M119	2.24926	2.5859	2.87968	2.57161	3.11039	3.07733	3.45608	3.2146	1.90365	2.22814	2.34972	2.16051	3.08818	3.21592	3.27729	3.1938	1.53392	1.54972	1.40412	1.49592	2.09845	2.1161	2.10495	2.1065	1.71248	1.69729	1.24187	1.55055	3.55962	4.71264	4.28166	4.18464	1.13926	1.04519	0.921104	1.03519	0.089883	0.103071	0.09749	0.0968147	0.484789	0.469557	0.474569	0.476305	2.79524	2.76329	3.12743	2.89532	1.52234
M120	2.23672	2.54926	2.83832	2.54143	3.09826	3.08374	3.48118	3.22106	1.84981	2.23021	2.37718	2.1524	3.08042	3.18602	3.24598	3.17081	1.57825	1.55626	1.41637	1.51696	2.10182	2.10129	2.10704	2.10339	1.70366	1.69045	1.24539	1.5465	3.49483	4.75417	4.32597	4.19166	1.13937	1.05666	0.924613	1.04022	0.091884	0.103546	0.09941	0.09828	0.482886	0.471257	0.477762	0.477302	2.82304	2.7713	3.14269	2.91234	1.52494
M121	2.22691	2.54738	2.8159	2.53006	3.11518	3.05476	3.41771	3.19589	1.916	2.23217	2.26392	2.13736	3.04766	3.14762	3.26311	3.1528	1.56331	1.55681	1.47142	1.53051	2.10196	2.09654	2.09908	2.09919	1.70987	1.68056	1.24808	1.54617	3.56084	4.85546	4.38311	4.26647	1.13871	1.03139	0.917421	1.02917	0.092221	0.103835	0.097798	0.0979513	0.485482	0.464286	0.475986	0.475251	2.82392	2.73291	3.1122	2.88968	1.50644
M122	2.21145	2.52695	2.81396	2.51745	3.07055	3.07918	3.46586	3.2052	1.83199	2.2327	2.30661	2.12377	3.03956	3.1501	3.25948	3.14971	1.5661	1.51903	1.41722	1.50078	2.11646	2.11104	2.11489	2.11413	1.70206	1.68914	1.24037	1.54386	3.53124	4.68475	4.37512	4.19704	1.13649	1.02869	0.918423	1.02787	0.093566	0.105705	0.098931	0.0994007	0.489438	0.466285	0.470882	0.475535	2.86867	2.74931	3.11512	2.91103	1.47534
M123	2.18477	2.50321	2.79179	2.49326	3.09702	3.05998	3.45642	3.20447	1.84381	2.24062	2.251	2.11181	3.03834	3.1754	3.25445	3.15606	1.5692	1.54061	1.43298	1.51426	2.09669	2.12873	2.10895	2.11146	1.70739	1.67731	1.238	1.5409	3.5087	4.81858	4.29836	4.20855	1.13589	1.04484	0.916052	1.03226	0.091168	0.114535	0.099021	0.101575	0.486133	0.473072	0.478237	0.479147	2.83141	2.74344	3.12185	2.8989	1.4515
M124	2.16782	2.48591	2.78713	2.48029	3.10686	3.07953	3.46801	3.21813	1.92661	2.25172	2.33307	2.17047	3.02947	3.16711	3.23993	3.1455	1.60206	1.60763	1.46647	1.55872	2.10541	2.12672	2.10201	2.11138	1.7041	1.69009	1.25032	1.54817	3.54987	4.69304	4.30749	4.18347	1.14184	1.05065	0.919732	1.03741	0.091564	0.101976	0.099177	0.0975723	0.488468	0.470862	0.476273	0.478534	2.81271	2.76484	3.14101	2.90619	1.52859
M125	2.15705	2.47438	2.76655	2.46599	3.10235	3.04619	3.44904	3.1992	1.98635	2.25255	2.26917	2.16936	3.0218	3.14669	3.2017	3.1234	1.60023	1.58586	1.47195	1.55268	2.08629	2.10605	2.09706	2.09647	1.70249	1.68276	1.23688	1.54071	3.47408	4.89369	4.335	4.23426	1.14833	1.03195	0.913405	1.03123	0.09304	0.100178	0.098236	0.0971513	0.49072	0.466888	0.475208	0.477605	2.86952	2.76319	3.1203	2.91767	1.50649
M126	2.14876	2.46628	2.7602	2.45841	3.09809	3.06262	3.45314	3.20462	2.03758	2.24976	2.26607	2.18447	3.021	3.13533	3.22899	3.12844	1.60688	1.59204	1.47776	1.55889	2.09018	2.1131	2.09313	2.09881	1.69804	1.67902	1.24573	1.54093	3.49295	4.73369	4.30368	4.17677	1.15014	1.03311	0.91116	1.03147	0.093617	0.108287	0.099189	0.100364	0.483938	0.463279	0.473596	0.473604	2.86504	2.75116	3.12223	2.91281	1.48946
M127	2.1177	2.43918	2.76046	2.43912	3.07258	3.07706	3.43604	3.19523	2.05357	2.25495	2.35035	2.21962	3.01431	3.12964	3.21809	3.12068	1.63379	1.61494	1.46014	1.56962	2.09173	2.1209	2.10084	2.10449	1.70629	1.69163	1.24056	1.54616	3.48455	4.7395	4.30775	4.17727	1.14547	1.0388	0.915286	1.03319	0.09086	0.104113	0.09745	0.0974743	0.486492	0.466776	0.475542	0.47627	2.87066	2.75598	3.13351	2.92005	1.51498
M128	2.11828	2.4283	2.73786	2.42815	3.08369	3.0584	3.45163	3.19791	1.94723	2.24254	2.26248	2.15075	2.99868	3.12388	3.20639	3.10965	1.62948	1.60924	1.47072	1.56981	2.09961	2.11663	2.11001	2.10875	1.71399	1.69386	1.24288	1.55024	3.58501	4.76184	4.31992	4.22226	1.13978	1.04251	0.905051	1.02911	0.091775	0.105269	0.095423	0.097489	0.485949	0.466164	0.472307	0.474807	2.85813	2.7548	3.13559	2.91617	1.52499
M129	2.10133	2.40355	2.72454	2.40981	3.05275	3.03994	3.4444	3.17903	1.9395	2.24571	2.31167	2.16563	3.00309	3.08455	3.21351	3.10039	1.6522	1.60957	1.50546	1.58908	2.08701	2.12777	2.10423	2.10634	1.71082	1.67664	1.22342	1.53696	3.48721	4.61335	4.32575	4.1421	1.14382	1.02986	0.902411	1.02536	0.09196	0.101846	0.098501	0.0974357	0.488471	0.462161	0.474241	0.474958	2.85032	2.73526	3.10577	2.89712	1.4776
M130	2.0839	2.39664	2.69662	2.39239	3.083	3.09096	3.43808	3.20401	1.96963	2.2747	2.32523	2.18985	2.96171	3.09333	3.23091	3.09532	1.6417	1.62897	1.5029	1.59119	2.12839	2.12174	2.09864	2.11626	1.71543	1.68856	1.23326	1.54575	3.40438	4.64431	4.21008	4.08626	1.13787	1.02749	0.909193	1.02485	0.089849	0.101883	0.098614	0.096782	0.486421	0.46157	0.476525	0.474839	2.90358	2.76809	3.12804	2.93324	1.47926
M131	2.07668	2.37328	2.6782	2.37605	3.07193	3.05194	3.44244	3.18877	2.01795	2.25884	2.32608	2.20096	2.97764	3.10533	3.21007	3.09768	1.64446	1.59657	1.49714	1.57939	2.1002	2.12402	2.11865	2.11429	1.72451	1.69715	1.21911	1.54692	3.4719	4.56114	4.31312	4.11539	1.13957	1.03014	0.901128	1.02361	0.091037	0.101691	0.095311	0.096013	0.491089	0.468879	0.477134	0.479034	2.86891	2.77348	3.13221	2.92487	1.51987
M132	2.06118	2.36539	2.67654	2.3677	3.07334	3.07968	3.41139	3.18814	2.03179	2.26661	2.31955	2.20598	2.96488	3.07641	3.19464	3.07865	1.64454	1.6207	1.50237	1.5892	2.13136	2.12107	2.10475	2.11906	1.7177	1.68396	1.22459	1.54208	3.42047	4.93523	4.29658	4.21743	1.14373	1.03029	0.898291	1.02411	0.089614	0.101837	0.100706	0.0973857	0.490173	0.465318	0.477279	0.47759	2.90994	2.73733	3.0922	2.91316	1.44173
M133	2.04797	2.35444	2.66883	2.35708	3.04906	3.0258	3.42327	3.16604	2.09057	2.27378	2.35581	2.24005	2.94698	3.05624	3.21166	3.07163	1.66131	1.6289	1.51666	1.60229	2.1149	2.11692	2.11011	2.11398	1.71324	1.6802	1.22958	1.54101	3.50257	4.69161	4.23447	4.14288	1.14222	1.03378	0.901259	1.02575	0.089286	0.100764	0.098829	0.096293	0.488082	0.461689	0.472418	0.474063	2.91322	2.74349	3.08418	2.91363	1.51903
M134	2.03077	2.34655	2.66072	2.34601	3.06711	3.06923	3.43187	3.1894	2.09351	2.27624	2.2748	2.21485	2.93689	3.08346	3.19838	3.07291	1.65756	1.65237	1.51061	1.60685	2.0996	2.1442	2.12496	2.12292	1.71296	1.68815	1.21813	1.53975	3.43647	4.88304	4.32992	4.21648	1.15005	1.03409	0.90162	1.02859	0.08957	0.101658	0.093851	0.0950263	0.485913	0.464102	0.473036	0.47435	2.90163	2.75315	3.13006	2.92828	1.52006
M135	2.00757	2.31262	2.63982	2.32001	3.03911	3.03994	3.40587	3.16164	2.06829	2.2683	2.36029	2.23229	2.95597	3.09714	3.1749	3.076	1.67027	1.63829	1.51641	1.60832	2.1103	2.12954	2.11346	2.11777	1.70928	1.68613	1.21588	1.5371	3.3815	4.68181	4.33143	4.13158	1.14417	1.03263	0.899541	1.02545	0.089673	0.098506	0.092786	0.093655	0.485741	0.468492	0.482747	0.478993	2.88066	2.77075	3.12793	2.92645	1.51346
M136	2.0179	2.30723	2.64281	2.32265	3.05509	3.02153	3.40153	3.15939	2.09839	2.26339	2.29291	2.21823	2.9296	3.05503	3.19687	3.0605	1.69257	1.63719	1.49636	1.60871	2.105	2.12862	2.11881	2.11748	1.71982	1.67881	1.22909	1.54257	3.56436	4.63039	4.30139	4.16538	1.14516	1.03525	0.90086	1.02709	0.091368	0.102119	0.09763	0.097039	0.48636	0.471366	0.474297	0.477341	2.96951	2.73509	3.10087	2.93516	1.52122
M137	1.98754	2.2943	2.59976	2.29387	3.0242	3.02476	3.39995	3.14964	2.08186	2.26959	2.2594	2.20362	2.9249	3.03228	3.18989	3.04903	1.68549	1.66152	1.53206	1.62636	2.1191	2.12668	2.12099	2.12226	1.70564	1.6791	1.20631	1.53035	3.47975	4.56438	4.19835	4.08083	1.14929	1.02683	0.904997	1.02704	0.088003	0.099887	0.098954	0.0956147	0.487674	0.46391	0.47177	0.474451	2.88748	2.7288	3.08989	2.90206	1.49112
M138	1.98947	2.28115	2.59962	2.29008	3.03396	3.03116	3.41539	3.16017	2.08116	2.25976	2.34691	2.22928	2.90245	3.0557	3.16683	3.04166	1.70624	1.68353	1.50978	1.63318	2.12163	2.12238	2.11237	2.11879	1.7109	1.69057	1.22516	1.54221	3.35438	4.7528	4.30735	4.13818	1.1516	1.03891	0.897973	1.02949	0.08868	0.103829	0.096075	0.0961947	0.490861	0.468042	0.473483	0.477462	2.917	2.75291	3.11629	2.92873	1.5227
M139	1.95371	2.26992	2.57262	2.26542	3.09498	2.99319	3.41737	3.16851	2.09711	2.26786	2.25555	2.20684	2.91359	3.05691	3.15314	3.04121	1.71275	1.65788	1.56107	1.6439	2.11765	2.12033	2.11049	2.11616	1.71292	1.69313	1.21351	1.53985	3.41591	4.6458	4.30768	4.12313	1.15098	1.04138	0.895637	1.02933	0.090732	0.107551	0.097124	0.098469	0.487296	0.465983	0.481455	0.478245	2.88744	2.75561	3.15823	2.93376	1.48335
M140	1.9635	2.25728	2.57299	2.26459	3.04889	3.02519	3.39855	3.15754	2.07529	2.27534	2.34785	2.23283	2.89506	3.02409	3.15671	3.02529	1.72153	1.65979	1.53968	1.64033	2.11367	2.1226	2.11418	2.11682	1.71583	1.69048	1.225	1.54377	3.48807	4.79046	4.23332	4.17062	1.14376	1.02474	0.888102	1.01887	0.089536	0.107809	0.093959	0.0971013	0.49204	0.463069	0.474864	0.476658	2.91718	2.75631	3.09703	2.92351	1.50652
M141	1.93726	2.23003	2.56142	2.2429	3.05804	3.00009	3.38374	3.14729	2.0553	2.29798	2.26889	2.20739	2.88029	3.0109	3.16786	3.01968	1.70955	1.69599	1.53588	1.64714	2.1175	2.13554	2.11583	2.12296	1.70358	1.68661	1.20378	1.53132	3.44216	4.69109	4.29521	4.14282	1.14325	1.02789	0.891042	1.02073	0.089512	0.109849	0.094221	0.0978607	0.490399	0.461587	0.474522	0.475503	2.93082	2.73366	3.11744	2.92731	1.49687
M142	1.92692	2.23158	2.54515	2.23455	3.02441	2.99809	3.37015	3.13088	2.06742	2.28318	2.36584	2.23881	2.86999	3.03021	3.15653	3.01891	1.73007	1.71483	1.53763	1.66085	2.10082	2.14104	2.11194	2.11793	1.7111	1.70534	1.19943	1.53862	3.3206	4.69139	4.31118	4.10772	1.15146	1.03046	0.889757	1.02389	0.090519	0.101826	0.096774	0.096373	0.491815	0.466518	0.474424	0.477586	2.93586	2.76023	3.16272	2.95294	1.50663
M143	1.9089	2.19818	2.54861	2.21856	3.04567	2.99418	3.3655	3.13512	2.05807	2.2899	2.31021	2.21939	2.85175	3.03279	3.15482	3.01312	1.73909	1.78882	1.56129	1.6964	2.11412	2.1421	2.11733	2.12452	1.72216	1.70755	1.20162	1.54378	3.34518	4.73553	4.25705	4.11259	1.13945	1.03488	0.891944	1.02209	0.089756	0.111244	0.097124	0.0993747	0.490088	0.469174	0.474716	0.477993	2.96168	2.73086	3.13713	2.94322	1.52514
M144	1.90654	2.20626	2.52095	2.21125	3.03805	2.97784	3.39964	3.13851	2.05132	2.29749	2.35426	2.23436	2.86294	3.00898	3.15465	3.00886	1.75061	1.68622	1.60471	1.68052	2.10669	2.13762	2.10814	2.11748	1.71806	1.68726	1.20441	1.53658	3.36163	4.73449	4.3449	4.14701	1.15182	1.02558	0.88298	1.02013	0.092435	0.098459	0.094876	0.0952567	0.488289	0.469283	0.476405	0.477992	2.93868	2.72925	3.14112	2.93635	1.52848
M145	1.88184	2.18254	2.50881	2.19106	3.02088	2.98523	3.35418	3.1201	2.03889	2.30379	2.27431	2.20566	2.85461	2.98489	3.13821	2.99257	1.75832	1.73795	1.59062	1.69563	2.12002	2.13382	2.1131	2.12231	1.70998	1.6944	1.19707	1.53382	3.24243	4.67496	4.21033	4.04258	1.14629	1.0238	0.88702	1.01904	0.090045	0.106009	0.094399	0.0968177	0.487902	0.464031	0.468895	0.473609	2.98549	2.73192	3.13912	2.95218	1.49965
[truncated: 20 more columns]

## Sheet: Supplementary Fig. 44
	Dose Response Curves			1	Japanese Foundation for Cancer Research		Japanese Foundation for Cancer Research						Report Date：October 24,2018								Report Date:January 11,2011		Dose Response Curves			1	Japanese Foundation for Cancer Research		Japanese Foundation for Cancer Research						Report Date：October 24,2018								Report Date:January 11,2011		Dose Response Curves			1	Japanese Foundation for Cancer Research
	In-Vitro Testing Results																						In-Vitro Testing Results																						In-Vitro Testing Results
	JCI：23156 DP-1		Compound 23										Exp.-ID：07146 (High-Conc:-4)										JCI：23157 DP-2		Compound 24										Exp.-ID：07147 (High-Conc:-4)										JCI：23159 DP-4		Compound 7
	0																						0																						0
	0																						0																						0
		Time																						Time																						Time
	Panel/Cell	Zero		Ctrl		Mean Optical Densities					Percent Growth						GI50		TGI		LC50		Panel/Cell	Zero		Ctrl		Mean Optical Densities					Percent Growth						GI50		TGI		LC50		Panel/Cell	Zero		Ctrl
						-8	-7	-6	-5	-4	-8	-7	-6	-5	-4													-8	-7	-6	-5	-4	-8	-7	-6	-5	-4
	Br	*																					Br	*																					Br	*
	HBC-4	0.897		2.812		2.793	2.63	2.467	2.222	0.108	99.008	90.496	81.984	69.191	-87.96		1.3247e-05		2.75603e-05		5.73388e-05		HBC-4	0.897		2.847		2.844	2.788	2.541	2.24	0.177	99.846	96.974	84.308	68.872	-80.268		1.33825e-05		2.89597e-05		6.26686e-05		HBC-4	0.897		2.847
	BSY-1	0.648		1.338		1.343	1.198	1.109	1.005	0.066	100.725	79.71	66.812	51.739	-89.815		1.02869e-05		2.3201e-05		5.23274e-05		BSY-1	0.648		1.397		1.428	1.37	1.212	1.019	0.075	104.139	96.395	75.3	49.533	-88.426		9.59127e-06		2.28582e-05		5.26584e-05		BSY-1	0.648		1.397
	HBC-5	0.675		1.581		1.59	1.418	1.322	1.16	0.202	100.993	82.009	71.413	53.532	-70.074		1.06801e-05		2.71073e-05		6.88013e-05		HBC-5	0.675		1.622		1.596	1.558	1.378	1.183	0.151	97.254	93.242	74.234	53.643	-77.63		1.06599e-05		2.56234e-05		6.15918e-05		HBC-5	0.675		1.622
	MCF-7	0.487		2.512		2.522	2.157	1.501	1.203	0.13	100.494	82.469	50.074	35.358	-73.306		1.01165e-06		2.11538e-05		6.1027e-05		MCF-7	0.487		2.414		2.469	2.513	1.525	1.119	0.115	102.854	105.138	53.866	32.797	-76.386		1.52578e-06		1.99703e-05		5.73235e-05		MCF-7	0.487		2.414
	MDA-MB-231	1.102	_	2.629		2.63	2.479	2.202	2.033	0.166	100.065	90.177	72.037	60.969	-84.936		1.18899e-05		2.61739e-05		5.76178e-05		MDA-MB-231	1.102	_	2.563		2.605	2.59	2.184	1.962	0.274	102.875	101.848	74.059	58.864	-75.136		1.16453e-05		2.74969e-05		6.49259e-05		MDA-MB-231	1.102	_	2.563
	CNS	*																					CNS	*																					CNS	*
	U251	1.262	_	2.94		2.924	2.702	2.501	2.401	0.259	99.046	85.816	73.838	67.878	-79.477		1.32229e-05		2.8883e-05		6.30898e-05		U251	1.262	_	2.977		2.989	2.901	2.641	2.424	0.411	100.7	95.569	80.408	67.755	-67.433		1.35312e-05		3.17096e-05		7.43098e-05		U251	1.262	_	2.977
	SF-268	0.669		2.114		2.113	1.999	1.601	1.377	0.181	99.931	92.042	64.498	48.997	-72.945		8.61578e-06		2.52235e-05		6.48391e-05		SF-268	0.669		2.206		2.205	2.177	1.719	1.409	0.272	99.935	98.113	68.315	48.146	-59.342		8.09239e-06		2.80492e-05		8.18631e-05		SF-268	0.669		2.206
	SF-295	0.326		1.405		1.34	0.922	0.869	0.797	0.043	93.976	55.236	50.324	43.652	-86.81		1.11831e-06		2.16071e-05		5.22214e-05		SF-295	0.326		1.526		1.513	1.057	0.968	0.846	0.07	98.917	60.917	53.5	43.333	-78.528		2.20928e-06		2.26774e-05		5.83307e-05		SF-295	0.326		1.526
	SF-539	0.509		1.568		1.534	1.542	1.137	1.005	0.073	96.789	97.545	59.301	46.837	-85.658		5.5748e-06		2.25684e-05		5.38112e-05		SF-539	0.509		1.607		1.605	1.579	1.225	1.031	0.08	99.818	97.45	65.209	47.541	-84.283		7.25808e-06		2.29425e-05		5.49457e-05		SF-539	0.509		1.607
	SNB-75	0.745		1.3		1.308	1.302	1.259	1.124	0.166	101.441	100.36	92.613	68.288	-77.718		1.33431e-05		2.93567e-05		6.4589e-05		SNB-75	0.745		1.312		1.334	1.379	1.317	1.146	0.199	103.88	111.817	100.882	70.723	-73.289		1.39283e-05		3.09807e-05		6.89103e-05		SNB-75	0.745		1.312
	SNB-78	1.077	_	2.106		2.073	1.927	1.79	1.702	0.419	96.793	82.604	69.291	60.739	-61.096		1.22502e-05		3.15163e-05		8.10823e-05		SNB-78	1.077	_	2.146		2.164	2.1	1.863	1.75	0.487	101.684	95.697	73.527	62.956	-54.782		1.28837e-05		3.42541e-05		9.10719e-05		SNB-78	1.077	_	2.146
	Co	*																					Co	*																					Co	*
	HCC2998	0.907875		2.666		2.634	2.425	2.285	1.974	0.258	98.18	86.292	78.329	60.64	-71.582		1.20357e-05		2.8749e-05		6.86712e-05		HCC2998	0.907875		2.718		2.754	2.585	2.313	2.075	0.242	101.989	92.652	77.626	64.478	-73.344		1.27365e-05		2.93654e-05		6.77052e-05		HCC2998	0.907875		2.718
	KM-12	0.694292		2.674		2.69	2.428	2.099	1.717	0.267	100.808	87.574	70.955	51.66	-61.544		1.03434e-05		2.85986e-05		7.90724e-05		KM-12	0.694292		2.71		2.757	2.686	2.136	1.692	0.275	102.332	98.809	71.524	49.497	-60.391		9.48778e-06		2.82118e-05		8.04341e-05		KM-12	0.694292		2.71
	HT-29	0.611125		2.757		2.726	2.312	2.182	1.718	0.111	98.555	79.263	73.204	51.582	-81.837		1.02768e-05		2.43566e-05		5.77266e-05		HT-29	0.611125		2.811		2.82	2.537	2.218	1.724	0.115	100.409	87.545	73.044	50.588	-81.182		1.01033e-05		2.42053e-05		5.7991e-05		HT-29	0.611125		2.811
	HCT-15	0.614125		2.801		2.787	2.586	1.701	1.509	0.121	99.36	90.169	49.7	40.92	-80.297		9.83076e-07		2.17559e-05		5.62419e-05		HCT-15	0.614125		2.847		2.895	2.849	1.856	1.612	0.14	102.15	100.09	55.618	44.69	-77.203		3.26657e-06		2.32612e-05		5.98176e-05		HCT-15	0.614125		2.847
	HCT-116	0.401208		2.759		2.745	2.08	1.579	1.216	0.06	99.406	71.202	49.953	34.557	-85.045		9.9492e-07		1.94506e-05		5.09315e-05		HCT-116	0.401208		2.811		2.848	2.667	1.661	1.173	0.082	101.535	94.024	52.278	32.027	-79.562		1.29565e-06		1.93646e-05		5.43352e-05		HCT-116	0.401208		2.811
	Lu	*																					Lu	*																					Lu	*
	NCI-H23	0.659		2.224		2.177	1.468	1.394	1.31	0.159	96.997	51.693	46.965	41.597	-75.873		2.28076e-07		2.25999e-05		6.0221e-05		NCI-H23	0.659		2.29		2.302	1.618	1.444	1.341	0.184	100.736	58.798	48.13	41.815	-72.079		6.67897e-07		2.32884e-05		6.39947e-05		NCI-H23	0.659		2.29
	NCI-H226	0.618		1.231		1.198	1.098	1.046	0.945	0.225	94.617	78.303	69.821	53.344	-63.592		1.06806e-05		2.85878e-05		7.65183e-05		NCI-H226	0.618		1.325		1.337	1.191	1.1	0.992	0.192	101.697	81.047	68.175	52.9	-68.932		1.05634e-05		2.71772e-05		6.99207e-05		NCI-H226	0.618		1.325
	NCI-H522	0.611		1.356		1.321	1.065	0.97	0.911	0.136	95.302	60.94	48.188	40.268	-77.741		7.20949e-07		2.19396e-05		5.82002e-05		NCI-H522	0.611		1.45		1.439	1.163	1.012	0.877	0.17	98.689	65.793	47.795	31.704	-72.177		7.542e-07		2.01927e-05		6.11667e-05		NCI-H522	0.611		1.45
	NCI-H460	0.315		2.279		2.266	1.169	1.007	0.827	0.062	99.338	43.483	35.234	26.069	-80.317		7.64404e-08		1.75809e-05		5.18834e-05		NCI-H460	0.315		2.341		2.343	1.28	1.053	0.77	0.072	100.099	47.631	36.426	22.458	-77.143		9.01257e-08		1.68066e-05		5.33928e-05		NCI-H460	0.315		2.341
	A549	0.523		2.435		2.412	2.27	1.747	1.518	0.102	98.797	91.37	64.017	52.04	-80.497		1.03608e-05		2.4697e-05		5.88706e-05		A549	0.523		2.515		2.514	2.451	1.803	1.464	0.11	99.95	96.787	64.257	47.239	-78.967		6.88272e-06		2.36756e-05		5.89493e-05		A549	0.523		2.515
	DMS273	0.241		2.167		2.099	1.456	0.86	0.629	0.04	96.469	63.084	32.139	20.145	-83.402		2.64737e-07		1.56513e-05		4.75797e-05		DMS273	0.241		2.333		2.304	2.055	0.934	0.559	0.046	98.614	86.711	33.126	15.201	-80.913		4.84282e-07		1.43932e-05		4.76839e-05		DMS273	0.241		2.333
	DMS114	0.787875		2.194		2.082	1.285	1.14	1.094	0.171	92.035	35.354	25.042	21.771	-78.296		5.51577e-08		1.65031e-05		5.2147e-05		DMS114	0.787875		2.374		2.414	1.721	1.213	1.067	0.218	102.522	58.83	26.803	17.598	-72.331		1.88671e-07		1.56923e-05		5.64523e-05		DMS114	0.787875		2.374
	Me	*																					Me	*																					Me	*
	LOX-IMVI	0.391		1.834		1.792	1.328	1.052	0.784	0.109	97.089	64.934	45.807	27.235	-72.123		6.03644e-07		1.87979e-05		5.98881e-05		LOX-IMVI	0.391		1.798		1.825	1.626	1.077	0.739	0.114	101.919	87.775	48.756	24.733	-70.844		9.29219e-07		1.81458e-05		6.05221e-05		LOX-IMVI	0.391		1.798
	Ov	*																					Ov	*																					Ov	*
	OVCAR-3	0.618		1.948		1.883	1.444	1.314	1.128	0.088	95.113	62.105	52.331	38.346	-85.761		1.46784e-06		2.03693e-05		5.15055e-05		OVCAR-3	0.618		2.025		2.041	1.696	1.427	1.181	0.127	101.137	76.617	57.498	40.014	-79.45		2.68441e-06		2.16245e-05		5.66868e-05		OVCAR-3	0.618		2.025
	OVCAR-4	0.383		0.983		0.958	0.905	0.772	0.667	0.096	95.833	87	64.833	47.333	-74.935		7.04044e-06		2.43851e-05		6.25263e-05		OVCAR-4	0.383		1.066		1.082	1.043	0.861	0.693	0.09	102.343	96.633	69.985	45.388	-76.501		6.49378e-06		2.35707e-05		6.06151e-05		OVCAR-4	0.383		1.066
	OVCAR-5	0.513		1.372		1.369	1.326	1.3	1.223	0.045	99.651	94.645	91.618	82.654	-91.228		1.54097e-05		2.98776e-05		5.79291e-05		OVCAR-5	0.513		1.47		1.489	1.457	1.415	1.25	0.055	101.985	98.642	94.253	77.011	-89.279		1.45356e-05		2.90478e-05		5.80487e-05		OVCAR-5	0.513		1.47
	OVCAR-8	0.426		2.018		1.979	1.825	1.307	1.015	0.168	97.55	87.877	55.339	36.997	-60.563		1.9547e-06		2.39455e-05		7.79342e-05		OVCAR-8	0.426		2.141		2.175	2.124	1.499	1.048	0.165	101.983	99.009	62.566	36.268	-61.268		3.00491e-06		2.35419e-05		7.66432e-05		OVCAR-8	0.426		2.141
	SK-OV-3	0.438		1.256		1.26	1.186	0.999	0.885	0.04	100.489	91.443	68.582	54.645	-90.868		1.07627e-05		2.37429e-05		5.23776e-05		SK-OV-3	0.438		1.322		1.337	1.292	1.02	0.915	0.072	101.697	96.606	65.837	53.959	-83.562		1.06853e-05		2.46814e-05		5.70099e-05		SK-OV-3	0.438		1.322
	Re	*																					Re	*																					Re	*
	RXF-631L	1.247	_	2.25		2.311	2.184	2.115	1.76	0.127	106.082	93.42	86.54	51.147	-89.816		1.01891e-05		2.3059e-05		5.21847e-05		RXF-631L	1.247	_	2.362		2.456	2.39	2.296	1.866	0.158	108.43	102.511	94.081	55.516	-87.33		1.09299e-05		2.44705e-05		5.4786e-05		RXF-631L	1.247	_	2.362
	ACHN	0.936792		2.926		2.834	2.31	2.269	2.116	0.264	95.375	69.033	66.972	59.28	-71.819		1.17703e-05		2.83255e-05		6.81661e-05		ACHN	0.936792		2.925		2.91	2.44	2.355	2.121	0.139	99.246	75.606	71.331	59.562	-85.162		1.16432e-05		2.57962e-05		5.71533e-05		ACHN	0.936792		2.925
	St	*																					St	*																					St	*
	St-4	0.884		2.806		2.829	2.525	2.275	2.089	0.238	101.197	85.38	72.373	62.695	-73.077		1.24023e-05		2.89579e-05		6.76132e-05		St-4	0.884		2.811		2.835	2.73	2.38	2.059	0.284	101.245	95.797	77.634	60.976	-67.873		1.2167e-05		2.97328e-05		7.26586e-05		St-4	0.884		2.811
	MKN1	0.576		1.815		1.797	1.735	1.552	1.376	0.258	98.547	93.543	78.773	64.568	-55.208		1.3232e-05		3.45997e-05		9.0473e-05		MKN1	0.576		1.889		1.882	1.859	1.685	1.382	0.181	99.467	97.715	84.463	61.386	-68.576		1.22352e-05		2.96714e-05		7.19558e-05		MKN1	0.576		1.889
	MKN-B	0.47		1.351		1.382	1.078	0.93	0.825	0.177	103.519	69.012	52.213	40.295	-62.34		1.53351e-06		2.46948e-05		7.58173e-05		MKN-B	0.47		1.423		1.402	1.236	0.963	0.81	0.199	97.796	80.378	51.731	35.677	-57.66		1.28181e-06		2.41123e-05		8.27812e-05		MKN-B	0.47		1.423
	MKN-A	0.656		2.108		2.059	1.524	1.241	1.118	0.228	96.625	59.78	40.289	31.818	-65.244		3.17519e-07		2.12721e-05		6.96539e-05		MKN-A	0.656		2.137		2.113	1.875	1.244	1.013	0.248	98.379	82.309	39.703	24.105	-62.195		5.73219e-07		1.90246e-05		7.22255e-05		MKN-A	0.656		2.137
	MKN45	0.603		2.16		2.131	1.902	1.747	1.474	0.142	98.137	83.43	73.475	55.941	-76.451		1.10885e-05		2.6457e-05		6.31258e-05		MKN45	0.603		2.113		2.133	2.073	1.703	1.344	0.156	101.325	97.351	72.848	49.073	-74.129		9.14133e-06		2.50215e-05		6.37017e-05		MKN45	0.603		2.113
	MKN74	0.819		2.116		2.114	1.901	1.645	1.361	0.262	99.846	83.423	63.685	41.789	-68.01		4.21697e-06		2.40212e-05		6.85446e-05		MKN74	0.819		2.141		2.182	2.026	1.702	1.313	0.269	103.101	91.301	66.793	37.368	-67.155		3.72139e-06		2.27777e-05		6.85289e-05		MKN74	0.819		2.141
	xPg	*																					xPg	*																					xPg	*
	DU-145	0.819542		2.552		2.502	2.105	2.067	1.922	0.107	97.114	74.199	72.005	63.635	-86.944		1.23183e-05		2.64607e-05		5.684e-05		DU-145	0.819542		2.674		2.661	2.354	2.204	1.993	0.1	99.299	82.744	74.656	63.278	-87.798		1.2243e-05		2.62331e-05		5.62093e-05		DU-145	0.819542		2.674
	PC-3	1.08313	_	2.724		2.682	2.332	2.157	1.987	0.239	97.44	76.11	65.445	55.085	-77.934		1.09201e-05		2.59486e-05		6.16595e-05		PC-3	1.08313	_	2.786		2.79	2.672	2.338	2.097	0.284	100.235	93.305	73.692	59.539	-73.78		1.1791e-05		2.79634e-05		6.63179e-05		PC-3	1.08313	_	2.786
[truncated: 230 more columns]

## Sheet: Supplementary Fig.46a
Supplementary Figure 46a
	DDPs	control (DMSO)			23			24			25			7			5			6			10			12			13			14			21
	concentration	2e-05	0.0002	0.002	0.1 µM (DMSO 0.002%)	1 µM (DMSO 0.02%)	10 µM (DMSO 0.2%)	0.1 µM (DMSO 0.002%)	1 µM (DMSO 0.02%)	10 µM (DMSO 0.2%)	0.1 µM (DMSO 0.002%)	1 µM (DMSO 0.02%)	10 µM (DMSO 0.2%)	0.1 µM (DMSO 0.002%)	1 µM (DMSO 0.02%)	10 µM (DMSO 0.2%)	0.1 µM (DMSO 0.002%)	1 µM (DMSO 0.02%)	10 µM (DMSO 0.2%)	0.1 µM (DMSO 0.002%)	1 µM (DMSO 0.02%)	10 µM (DMSO 0.2%)	0.1 µM (DMSO 0.002%)	1 µM (DMSO 0.02%)	10 µM (DMSO 0.2%)	0.1 µM (DMSO 0.002%)	1 µM (DMSO 0.02%)	10 µM (DMSO 0.2%)	0.1 µM (DMSO 0.002%)	1 µM (DMSO 0.02%)	10 µM (DMSO 0.2%)	0.1 µM (DMSO 0.002%)	1 µM (DMSO 0.02%)	10 µM (DMSO 0.2%)	0.1 µM (DMSO 0.002%)	1 µM (DMSO 0.02%)	10 µM (DMSO 0.2%)
	A490	0.947333	1.18067	1.029	0.550333	0.183667	0.119	0.564333	0.938667	0.158	0.860333	1.20267	1.16	0.709333	1.06567	1.028	0.484333	0.577667	0.09	0.616333	1.15967	0.248	0.897333	0.774667	0.179	0.880333	0.191667	0.166	1.11033	1.08667	0.758	1.03833	0.808667	0.195	1.35433	1.21767	1.095
		1.08433	1.10467	1.03	0.684333	0.311667	0.164	0.583333	0.906667	0.094	0.868333	1.15167	1.235	1.02333	1.06367	1.122	0.601333	0.484667	0.086	0.546333	1.26367	0.18	0.611333	1.25467	0.223	0.876333	0.284667	0.247	0.821333	1.25067	1.182	0.708333	0.840667	0.242	1.15533	1.30367	1.072
		1.15933	1.02767	1.088	0.758333	0.221667	0.183	0.893333	0.683667	0.144	0.788333	1.06867	1.118	0.852333	0.932667	1.136	0.380333	0.446667	0.088	0.622333	1.19667	0.276	0.499333	1.09567	0.161	0.543333	0.319667	0.154	0.911333	1.18967	1.162	0.640333	0.853667	0.183	1.13033	1.37267	1.081
	A490 ave	1.06367	1.10433	1.049	0.664333	0.239	0.155333	0.680333	0.843	0.132	0.839	1.141	1.171	0.861667	1.02067	1.09533	0.488667	0.503	0.088	0.595	1.20667	0.234667	0.669333	1.04167	0.187667	0.766667	0.265333	0.189	0.947667	1.17567	1.034	0.795667	0.834333	0.206667	1.21333	1.298	1.08267
	A490 std	0.1075	0.0765005	0.0337787	0.105432	0.0657368	0.0328684	0.184708	0.138911	0.0336452	0.0440606	0.0676338	0.0592706	0.157208	0.0762168	0.058731	0.110564	0.0673968	0.002	0.0422532	0.0527162	0.0493694	0.205241	0.244514	0.0318957	0.193423	0.0661539	0.0505866	0.147886	0.0828915	0.239232	0.212888	0.0231589	0.0311823	0.122748	0.0776552	0.0115902
	A490 (control =1) ave	1	1	1	0.624569	0.21642	0.148078	0.639611	0.763356	0.125834	0.788781	1.0332	1.1163	0.810091	0.924238	1.04417	0.459417	0.455478	0.0838894	0.559386	1.09267	0.223705	0.62927	0.943254	0.178901	0.720777	0.240266	0.180172	0.890943	1.06459	0.985701	0.748041	0.755509	0.197013	1.14071	1.17537	1.03209
	A490 (control =1) std	0.101066	0.0692731	0.0322008	0.0991217	0.0595263	0.0313331	0.173652	0.125787	0.0320736	0.0414233	0.061244	0.056502	0.147798	0.0690161	0.0559876	0.103946	0.0610294	0.00190658	0.0397241	0.0477358	0.0470633	0.192956	0.221413	0.0304058	0.181845	0.0599039	0.0482236	0.139034	0.0750602	0.228057	0.200145	0.0209709	0.0297257	0.115401	0.0703186	0.0110488
	DDPs				19			18			17			20			11			9			15			22			16			5-FU			doxorubicin
	concentration				0.1 µM (DMSO 0.002%)	1 µM (DMSO 0.02%)	10 µM (DMSO 0.2%)	0.1 µM (DMSO 0.002%)	1 µM (DMSO 0.02%)	10 µM (DMSO 0.2%)	0.1 µM (DMSO 0.002%)	1 µM (DMSO 0.02%)	10 µM (DMSO 0.2%)	0.1 µM (DMSO 0.002%)	1 µM (DMSO 0.02%)	10 µM (DMSO 0.2%)	0.1 µM (DMSO 0.002%)	1 µM (DMSO 0.02%)	10 µM (DMSO 0.2%)	0.1 µM (DMSO 0.002%)	1 µM (DMSO 0.02%)	10 µM (DMSO 0.2%)	0.1 µM (DMSO 0.002%)	1 µM (DMSO 0.02%)	10 µM (DMSO 0.2%)	0.1 µM (DMSO 0.002%)	1 µM (DMSO 0.02%)	10 µM (DMSO 0.2%)	0.1 µM (DMSO 0.002%)	1 µM (DMSO 0.02%)	10 µM (DMSO 0.2%)	0.1 µM (DMSO 0.002%)	1 µM (DMSO 0.02%)	10 µM (DMSO 0.2%)	0.1 µM (DMSO 0.002%)	1 µM (DMSO 0.02%)	10 µM (DMSO 0.2%)
	A490				0.727333	1.02467	1.142	0.895333	0.346667	0.168	0.839333	0.458667	0.531	0.927333	0.645667	0.285	1.07433	0.461667	0.193	0.675333	1.12467	0.336	0.902333	1.23367	0.625	0.869333	0.673667	0.253	0.844333	1.05667	0.739	0.721982	0.623251	0.604503	0.83393	0.433244	0.276171
					0.680333	1.24367	1.032	0.712333	0.295667	0.108	0.831333	0.400667	0.202	0.930333	0.306667	0.351	1.02933	0.324667	0.217	0.634333	1.00167	0.372	0.904333	1.30467	0.642	0.847333	0.451667	0.316	0.923333	1.03167	0.685	0.762868	0.804162	0.647705	0.921542	0.483778	0.192647
					0.665333	1.35867	1.106	0.489333	0.227667	0.197	1.03133	0.733667	0.193	1.01533	0.547667	0.288	0.838333	0.350667	0.263	0.385333	1.03867	0.151	0.811333	1.46167	0.679	0.881333	0.463667	0.379	0.655333	1.44467	0.767	0.925435	0.803152	0.494099	0.890391	0.652561	0.192647
	A490 ave				0.691	1.209	1.09333	0.699	0.29	0.157667	0.900667	0.531	0.308667	0.957667	0.5	0.308	0.980667	0.379	0.224333	0.565	1.055	0.286333	0.872667	1.33333	0.648667	0.866	0.529667	0.316	0.807667	1.17767	0.730333	0.803429	0.743522	0.582102	0.881954	0.523194	0.220488
	A490 std				0.0323471	0.169677	0.0560833	0.203328	0.059702	0.0453909	0.113231	0.177894	0.192599	0.0499633	0.174454	0.0372693	0.125301	0.0727622	0.0355715	0.156941	0.0631057	0.118576	0.0531256	0.116672	0.0276104	0.0172434	0.124852	0.063	0.137711	0.231566	0.0416813	0.10762	0.104159	0.0792151	0.0444108	0.114849	0.0482221
	A490 (control =1) ave				0.64964	1.09478	1.04226	0.657161	0.262602	0.150302	0.846757	0.480833	0.294248	0.900345	0.452762	0.293613	0.921968	0.343193	0.213854	0.531181	0.955327	0.272958	0.820432	1.20736	0.618367	0.814165	0.479626	0.301239	0.759323	1.06641	0.696219	0.755339	0.673276	0.554912	0.829164	0.473764	0.210189
	A490 (control =1) std				0.0304109	0.153647	0.0534636	0.191158	0.0540616	0.0432706	0.106454	0.161087	0.183602	0.0469727	0.157973	0.0355284	0.117801	0.0658879	0.0339099	0.147547	0.0571437	0.113037	0.0499458	0.105649	0.0263207	0.0162112	0.113056	0.0600572	0.129468	0.209689	0.0397343	0.101179	0.0943181	0.0755149	0.0417526	0.103998	0.0459696

## Sheet: Supplementary Fig. 47
	M:B1	M:C1	M:D1	Compound 23	M:E1	M:F1	M:G1	Compound 18	M:B2	M:C2	M:D2	Compound 24	M:E2	M:F2	M:G2	Compound 17	M:B3	M:C3	M:D3	Compound 25	M:E3	M:F3	M:G3	Compound 20	M:B4	M:C4	M:D4	Compound 7	M:E4	M:F4	M:G4	Compound 11	M:B5	M:C5	M:D5	Compound 5	M:F5	M:G5	M:H5	Compound 8	M:B6	M:C6	M:D6	Compound 6	M:E6	M:F6	M:G6	Compound 9	M:B7
M1	0.182777	0.190461	0.201815	0.191684	0.203952	0.201349	0.202923	0.202741	0.163645	0.162585	0.177891	0.16804	0.244943	0.247951	0.262061	0.251652	0.217326	0.206795	0.220625	0.214915	0.201954	0.203896	0.281842	0.229231	0.289757	0.285238	0.298034	0.29101	0.274735	0.295417	0.285557	0.285236	0.27399	0.281522	0.284372	0.279961	0.296933	0.281668	0.034266	0.204289	0.29742	0.310001	0.324361	0.310594	0.236677	0.246261	0.239497	0.240812	0.292275
M2	0.183043	0.190885	0.187668	0.187199	0.221045	0.214857	0.214682	0.216861	0.165122	0.165597	0.175224	0.168648	0.246468	0.251122	0.260927	0.252839	0.226937	0.222109	0.23366	0.227569	0.212569	0.212758	0.24608	0.223802	0.308989	0.312645	0.309103	0.310246	0.257514	0.346411	0.250808	0.284911	0.289565	0.287878	0.288168	0.288537	0.295843	0.295957	0.036793	0.209531	0.300198	0.310059	0.312811	0.307689	0.234486	0.23739	0.239696	0.237191	0.295479
M3	0.200575	0.199478	0.205185	0.201746	0.257034	0.248369	0.264612	0.256672	0.175099	0.174298	0.193057	0.180818	0.291034	0.286417	0.310865	0.296105	0.28955	0.267338	0.302702	0.28653	0.238521	0.237616	0.248839	0.241659	0.330223	0.373785	0.334539	0.346182	0.258019	0.360379	0.256224	0.291541	0.309173	0.318033	0.31633	0.314512	0.315124	0.346647	0.035325	0.232365	0.319708	0.341146	0.333137	0.33133	0.24814	0.249156	0.248029	0.248442	0.312345
M4	0.242828	0.218756	0.221826	0.227803	0.288066	0.294617	0.277805	0.286829	0.190287	0.195015	0.197604	0.194302	0.350364	0.360813	0.344777	0.351985	0.380666	0.27772	0.374871	0.344419	0.323407	0.267636	0.274289	0.288444	0.379199	0.420009	0.355027	0.384745	0.268235	0.288652	0.263075	0.273321	0.349549	0.349453	0.3698	0.356267	0.331559	0.439464	0.034021	0.268348	0.352436	0.401122	0.345746	0.366435	0.263589	0.289665	0.276033	0.276429	0.322901
M5	0.230549	0.253138	0.226623	0.23677	0.316425	0.409361	0.363264	0.363017	0.202741	0.223531	0.212856	0.213043	0.41372	0.421687	0.43824	0.424549	0.38402	0.410863	0.437742	0.410875	0.402718	0.381265	0.342357	0.375447	0.405563	0.423982	0.378351	0.402632	0.267174	0.288065	0.277979	0.277739	0.437347	0.412699	0.442804	0.43095	0.361334	0.475099	0.037376	0.29127	0.441596	0.531257	0.381494	0.451449	0.279435	0.338438	0.345329	0.321067	0.367945
M6	0.261323	0.294166	0.320203	0.291897	0.345486	0.383316	0.370687	0.366496	0.213473	0.281757	0.22641	0.240547	0.478796	0.491075	0.512498	0.494123	0.433663	0.402834	0.471551	0.436016	0.432979	0.361149	0.356124	0.383417	0.523856	0.493834	0.415817	0.477836	0.270127	0.279353	0.278999	0.27616	0.530771	0.501333	0.519941	0.517348	0.452513	0.500308	0.035513	0.329445	0.491119	0.546041	0.416529	0.484563	0.301497	0.429413	0.414379	0.381763	0.412027
M7	0.35228	0.382486	0.378963	0.371243	0.406666	0.46289	0.420372	0.429976	0.309179	0.261659	0.399491	0.323443	0.53748	0.551479	0.566274	0.551744	0.491628	0.461602	0.48812	0.48045	0.512855	0.431466	0.436193	0.460171	0.540539	0.529139	0.468294	0.512657	0.289763	0.361754	0.302368	0.317962	0.596259	0.604142	0.560325	0.586909	0.517383	0.532498	0.034347	0.361409	0.483229	0.570438	0.482438	0.512035	0.33201	0.420935	0.405115	0.38602	0.473492
M8	0.352823	0.41798	0.447398	0.406067	0.464226	0.491568	0.453842	0.469879	0.332611	0.333465	0.470936	0.379004	0.603051	0.628586	0.620385	0.617341	0.541123	0.528505	0.525908	0.531845	0.516681	0.459518	0.479392	0.485197	0.572197	0.560547	0.597406	0.576717	0.288301	0.306805	0.348176	0.314427	0.662895	0.664037	0.602696	0.643209	0.588147	0.584322	0.035698	0.402722	0.574326	0.623123	0.597001	0.59815	0.384148	0.44382	0.444209	0.424059	0.574858
M9	0.482998	0.42963	0.456225	0.456284	0.519501	0.539148	0.514121	0.524257	0.385773	0.398006	0.532853	0.438877	0.692403	0.703337	0.697667	0.697802	0.592319	0.585886	0.582068	0.586758	0.556768	0.499349	0.50071	0.518942	0.657687	0.619341	0.68327	0.653433	0.373104	0.456041	0.382875	0.404007	0.717217	0.69101	0.64334	0.683856	0.667226	0.630061	0.034795	0.444027	0.614599	0.660809	0.661278	0.645562	0.441656	0.478482	0.506056	0.475398	0.666666
M10	0.5831	0.588861	0.598924	0.590295	0.609802	0.609476	0.567591	0.595623	0.75361	0.816641	0.705557	0.758603	0.935073	0.963453	0.84622	0.914915	0.638958	0.649986	0.620431	0.636458	0.589986	0.55481	0.579266	0.574687	0.714286	0.685049	0.720614	0.70665	0.432403	0.539816	0.400853	0.457691	0.742765	0.741301	0.679834	0.7213	0.707557	0.667749	0.035375	0.470227	0.684707	0.686009	0.693652	0.688123	0.493202	0.527819	0.545458	0.52216	0.715247
M11	0.995393	1.03636	0.952541	0.994765	0.722145	0.88282	0.669525	0.758163	1.55866	1.65059	1.42181	1.54369	1.42363	1.44949	1.26943	1.38085	0.714309	0.706892	0.696095	0.705765	0.646692	0.627432	0.640489	0.638204	0.745098	0.710172	0.742104	0.732458	0.474408	0.696796	0.489841	0.553682	0.786648	0.789425	0.725169	0.767081	0.739679	0.724055	0.037865	0.500533	0.73788	0.713468	0.731055	0.727468	0.589325	0.555579	0.577457	0.57412	0.745788
M12	1.74204	1.82276	1.73777	1.76753	1.09051	1.49976	0.915571	1.16861	2.32846	2.46974	2.29459	2.36426	1.90142	1.93399	1.75743	1.86428	0.790496	0.868067	0.819664	0.826076	0.730911	0.977373	1.15264	0.953643	0.78145	0.739448	0.769547	0.763482	0.572988	1.24682	0.612615	0.810808	0.851505	0.84454	0.780486	0.82551	0.774561	0.751418	0.035506	0.520495	0.77198	0.746389	0.751799	0.756723	0.638432	0.611995	0.603424	0.61795	0.804757
M13	2.33843	2.43762	2.45407	2.41004	1.99207	2.14723	1.68467	1.94132	2.85255	3.00974	3.01372	2.95867	2.25347	2.26143	2.16558	2.22683	0.950999	1.32509	1.15893	1.14501	1.18677	2.04848	2.11854	1.7846	0.795798	0.782114	0.789589	0.789167	1.12606	1.85178	1.18571	1.38785	0.943138	0.948597	0.849607	0.913781	0.832682	0.789569	0.036738	0.552996	0.813646	0.778038	0.769847	0.787177	0.660369	0.635414	0.637185	0.644323	0.870912
M14	2.70104	2.77114	2.89564	2.78927	2.87366	2.61656	2.52091	2.67038	3.11496	3.30016	3.3461	3.25374	2.4732	2.46426	2.44617	2.46121	1.33538	2.00652	1.8257	1.72253	2.28349	2.97868	2.77606	2.67941	0.831637	0.804054	0.795846	0.810512	1.65742	2.34205	1.78681	1.92876	1.08948	1.10792	0.949105	1.04884	0.931212	0.849292	0.034615	0.60504	0.846134	0.82063	0.79874	0.821835	0.693352	0.685552	0.7066	0.695168	1.0874
M15	2.86514	2.99271	3.10619	2.98801	3.38129	2.86169	3.00394	3.08231	3.24204	3.37525	3.57148	3.39626	2.59418	2.57132	2.55974	2.57508	1.92793	2.63349	2.49464	2.35202	3.18352	3.43633	3.10904	3.24296	0.852257	0.836779	0.822542	0.837193	2.06614	2.51899	2.22473	2.26996	1.34296	1.36894	1.10788	1.27326	1.21226	0.950953	0.03577	0.732994	0.917605	0.890531	0.830816	0.879651	0.756958	0.746354	0.8211	0.774804	1.51102
M16	3.00029	3.14092	3.20671	3.11597	3.65468	2.97204	3.23461	3.28711	3.33481	3.52159	3.68351	3.5133	2.61122	2.62245	2.62355	2.61907	2.46646	3.03737	2.93888	2.81424	3.71779	3.65846	3.26724	3.54783	0.885028	0.872954	0.846728	0.868237	2.32707	2.72192	2.46797	2.50565	1.69849	1.65925	1.3509	1.56955	1.65813	1.20423	0.03501	0.965791	1.03758	0.980767	0.900912	0.973086	0.999783	0.965562	1.09683	1.02072	1.95866
M17	3.09209	3.25307	3.32323	3.2228	3.77816	3.11244	3.27955	3.39005	3.44874	3.606	3.85628	3.63701	2.66235	2.64332	2.66838	2.65802	2.83733	3.19786	3.26649	3.10056	3.83632	3.81238	3.37683	3.67518	0.909723	0.946621	0.89433	0.916891	2.47535	2.9707	2.61761	2.68789	1.99583	1.89604	1.62239	1.83809	2.14609	1.61976	0.038475	1.26811	1.31809	1.17327	1.08379	1.19172	1.38451	1.3498	1.44808	1.39413	2.3105
M18	3.15703	3.25976	3.40465	3.27382	3.8569	3.17798	3.3647	3.46653	3.52638	3.69541	3.84149	3.68776	2.67299	2.6679	2.70478	2.68189	3.00938	3.35351	3.37398	3.24562	3.93007	3.84504	3.455	3.74337	0.946537	1.07388	0.978127	0.999516	2.55612	2.974	2.7265	2.75221	2.24405	2.07539	1.84185	2.05376	2.53519	2.01167	0.036733	1.52786	1.70562	1.47588	1.35347	1.51166	1.75173	1.73321	1.72095	1.7353	2.59701
M19	3.22756	3.35857	3.4829	3.35634	3.83672	3.21317	3.40374	3.48455	3.51741	3.72121	3.9078	3.71547	2.68064	2.67391	2.69358	2.68271	3.07756	3.32539	3.45192	3.28496	3.92963	3.85568	3.48281	3.75604	1.00861	1.32172	1.0744	1.13491	2.63148	3.04967	2.78893	2.82336	2.42656	2.19948	1.99195	2.206	2.73498	2.3215	0.035278	1.69725	2.08549	1.78797	1.6997	1.85772	2.01246	2.03609	1.92922	1.99259	2.78917
M20	3.26843	3.4347	3.5578	3.42031	3.88269	3.24398	3.40654	3.51107	3.57728	3.79949	3.89898	3.75858	2.71125	2.69456	2.77324	2.72635	3.09576	3.41576	3.55992	3.35715	4.02807	3.8976	3.5158	3.81382	1.18839	1.62513	1.2973	1.37028	2.69172	3.14003	2.84405	2.89193	2.5498	2.27034	2.11718	2.31244	2.82802	2.55168	0.033123	1.80427	2.45227	2.11662	2.00906	2.19265	2.15439	2.19649	2.06225	2.13771	2.84405
M21	3.30475	3.4675	3.62624	3.46617	3.95405	3.27414	3.43547	3.55455	3.62336	3.83503	3.97579	3.81139	2.74262	2.72666	2.74949	2.73959	3.11557	3.43104	3.60804	3.38489	4.09121	3.92776	3.55251	3.85716	1.53379	2.03029	1.56183	1.70864	2.76365	3.23499	2.9189	2.97251	2.55005	2.31463	2.15952	2.3414	2.89364	2.6018	0.03613	1.84386	2.68658	2.38545	2.36615	2.47939	2.22481	2.35856	2.18434	2.25591	2.85972
M22	3.40093	3.51741	3.64497	3.5211	3.97983	3.28177	3.44339	3.56833	3.65995	3.84264	4.00666	3.83642	2.77215	2.76594	2.78937	2.77582	3.14632	3.49074	3.62928	3.42211	4.09868	3.93453	3.5767	3.86997	1.93295	2.49108	1.93883	2.12095	2.80674	3.25158	2.94213	3.00015	2.5582	2.36864	2.21543	2.38076	2.92016	2.6231	0.036341	1.85987	2.81175	2.50571	2.52639	2.61462	2.2926	2.45776	2.17946	2.30994	2.84532
M23	3.43092	3.58738	3.65615	3.55815	3.98447	3.3326	3.48266	3.59991	3.68248	3.88417	4.08455	3.88373	2.7894	2.76762	2.79288	2.7833	3.20147	3.45378	3.7044	3.45322	4.1704	4.02484	3.62729	3.94084	2.41861	2.83659	2.29949	2.51823	2.86576	3.28812	3.00259	3.05216	2.58251	2.33533	2.23332	2.38372	2.98007	2.6581	0.035943	1.89137	2.89733	2.60746	2.6219	2.7089	2.33447	2.46994	2.26915	2.35786	2.93093
M24	3.431	3.5863	3.72636	3.58122	3.95625	3.36008	3.51228	3.60954	3.72492	3.98345	4.18098	3.96312	2.80596	2.778	2.84086	2.80828	3.28888	3.48917	3.71943	3.49916	4.16824	4.0122	3.66069	3.94705	2.86039	3.11649	2.59945	2.85878	2.86998	3.36325	3.03987	3.09103	2.58975	2.35983	2.31383	2.42114	3.01823	2.72073	0.03481	1.92459	2.90369	2.61871	2.68433	2.73558	2.37667	2.53279	2.27683	2.39543	2.97087
M25	3.45645	3.59701	3.77523	3.60956	4.01948	3.37601	3.51422	3.63657	3.77274	3.89274	4.11331	3.92626	2.82794	2.84953	2.87618	2.85122	3.28076	3.55197	3.72178	3.51817	4.19208	4.03103	3.66709	3.9634	3.17328	3.30244	2.83448	3.1034	2.91363	3.40011	3.09585	3.13653	2.60158	2.39015	2.27029	2.42067	3.07063	2.77153	0.035898	1.95935	2.96206	2.64564	2.71659	2.77476	2.42005	2.56251	2.36198	2.44818	2.974
M26	3.48196	3.64781	3.78952	3.63976	3.98981	3.39007	3.53097	3.63695	3.77291	4.01447	4.14609	3.97782	2.85207	2.91493	2.91128	2.89276	3.30864	3.53964	3.72803	3.52544	4.25165	4.08053	3.74907	4.02708	3.38681	3.39923	3.01646	3.2675	2.95792	3.33571	3.12847	3.1407	2.64041	2.36942	2.27357	2.4278	3.13063	2.83891	0.038273	2.00261	3.01522	2.66213	2.71322	2.79686	2.56813	2.60859	2.40904	2.52859	3.00683
M27	3.53334	3.69048	3.86625	3.69669	4.02198	3.44113	3.52526	3.66279	3.80801	3.93501	4.12656	3.95653	2.87027	2.8482	2.91963	2.87937	3.32681	3.6079	3.75644	3.56372	4.35113	4.07884	3.73456	4.05484	3.44304	3.47522	3.10018	3.33948	2.96348	3.34489	3.13185	3.14674	2.62642	2.40244	2.32792	2.45226	3.11924	2.85398	0.03628	2.00317	3.02776	2.71705	2.73401	2.82627	2.59355	2.63289	2.45815	2.56153	3.05151
M28	3.55799	3.75267	3.88053	3.7304	3.9872	3.45833	3.57214	3.67256	3.82983	4.00683	4.19938	4.01202	2.90989	2.88422	2.93056	2.90823	3.33279	3.58574	3.79805	3.57219	4.35597	4.11344	3.80153	4.09031	3.5216	3.47826	3.09084	3.36357	2.97849	3.43336	3.16209	3.19132	2.6344	2.41205	2.33664	2.46103	3.11956	2.88609	0.034536	2.0134	3.05445	2.69667	2.75193	2.83435	2.57468	2.67223	2.50593	2.58428	3.03504
M29	3.59514	3.74776	3.92143	3.75478	3.98766	3.48108	3.62155	3.69676	3.80263	3.99674	4.20681	4.00206	2.91918	2.88538	2.93621	2.91359	3.37734	3.60112	3.79453	3.591	4.40189	4.0983	3.77716	4.09245	3.50666	3.49769	3.12855	3.37763	2.98739	3.48564	3.18605	3.21969	2.68183	2.41606	2.33479	2.47756	3.18107	2.92634	0.035588	2.04767	3.078	2.74627	2.75739	2.86055	2.65863	2.72061	2.51593	2.63173	3.12711
M30	3.66046	3.74615	3.88854	3.76505	3.95346	3.52074	3.61222	3.69548	3.82766	4.00399	4.2846	4.03875	2.92504	2.94723	2.9611	2.94446	3.39551	3.63451	3.85953	3.62985	4.37866	4.08983	3.82831	4.09893	3.6104	3.55808	3.17015	3.44621	3.01415	3.51147	3.22492	3.25018	2.73269	2.46386	2.34591	2.51415	3.19103	2.95976	0.037276	2.06269	3.14135	2.75032	2.8113	2.90099	2.64472	2.7239	2.50534	2.62466	3.10534
M31	3.63599	3.80548	3.95557	3.79901	4.02723	3.52899	3.5893	3.71517	3.82026	4.06389	4.29609	4.06008	2.97686	2.9399	2.96375	2.96017	3.43606	3.70293	3.82421	3.6544	4.46401	4.10166	3.80552	4.12373	3.59844	3.54773	3.14829	3.43149	3.03572	3.53497	3.20814	3.25961	2.70236	2.45891	2.38402	2.5151	3.27971	2.9634	0.037142	2.09342	3.10821	2.77856	2.81593	2.9009	2.67481	2.80723	2.54425	2.67543	3.14523
M32	3.68985	3.83617	3.97341	3.83314	4.04017	3.5922	3.61822	3.7502	3.89838	4.05327	4.20863	4.05343	3.01471	3.06408	2.99731	3.02537	3.41802	3.76122	3.95421	3.71115	4.40265	4.11952	3.85984	4.12734	3.63931	3.63563	3.13403	3.46966	3.0141	3.45619	3.22984	3.23338	2.76206	2.49212	2.41071	2.55497	3.27197	3.01972	0.036358	2.10935	3.13187	2.81934	2.87081	2.94067	2.69951	2.86679	2.55188	2.70606	3.17203
M33	3.65261	3.80853	3.93152	3.79756	4.03491	3.56345	3.64543	3.74793	3.91852	4.04181	4.25274	4.07102	3.03214	3.04849	3.01097	3.03053	3.44558	3.80461	3.86231	3.70417	4.40093	4.12662	3.84654	4.1247	3.60598	3.59146	3.14527	3.44757	3.03359	3.54952	3.25544	3.27952	2.73455	2.4972	2.41075	2.5475	3.3102	3.05995	0.035904	2.13535	3.17388	2.84842	2.8387	2.95367	2.70326	2.85504	2.57104	2.70978	3.18376
M34	3.70455	3.85355	4.02428	3.8608	3.97348	3.59592	3.66583	3.74508	3.89067	4.1316	4.29873	4.107	3.04039	3.13702	3.05523	3.07755	3.51147	3.63198	3.86882	3.67076	4.39134	4.12448	3.89632	4.13738	3.64393	3.66363	3.15885	3.48881	3.01383	3.44781	3.23629	3.23264	2.77244	2.50237	2.42272	2.56585	3.24242	3.04696	0.03571	2.10836	3.17953	2.85399	2.91399	2.9825	2.70232	2.8963	2.65322	2.75061	3.21393
M35	3.67914	3.87661	3.99775	3.85117	4.07553	3.61471	3.64809	3.77944	3.91133	4.10978	4.23541	4.08551	3.10499	3.17047	3.03342	3.10296	3.48326	3.70355	3.93717	3.70799	4.40978	4.12642	3.94549	4.16056	3.69437	3.67006	3.19165	3.5187	3.04244	3.52704	3.26348	3.27765	2.75189	2.50515	2.44165	2.56623	3.27895	3.10312	0.034121	2.13873	3.18035	2.90719	2.83982	2.97579	2.72113	2.89279	2.66344	2.75912	3.23117
M36	3.67241	3.90457	4.01269	3.86322	4.04257	3.6491	3.70799	3.79989	3.91829	4.12733	4.27733	4.10765	3.09459	3.14423	3.1201	3.11964	3.49767	3.76224	3.85762	3.70584	4.45473	4.12927	3.94584	4.17661	3.66321	3.667	3.17962	3.50328	3.03451	3.568	3.2905	3.29767	2.80569	2.53393	2.45297	2.59753	3.33673	3.10405	0.034922	2.15857	3.19812	2.90207	2.90277	3.00099	2.77901	2.85155	2.63487	2.75514	3.24227
M37	3.75079	3.91305	4.06515	3.90966	4.02606	3.65175	3.72972	3.80251	3.9373	4.1673	4.25004	4.11822	3.21204	3.31481	3.221	3.24928	3.50011	3.76203	3.91228	3.72481	4.45465	4.1574	3.95742	4.18982	3.6768	3.76485	3.20176	3.54781	3.01505	3.55272	3.28243	3.2834	2.77566	2.55295	2.46068	2.59643	3.27249	3.08508	0.035085	2.13089	3.23811	2.88994	2.92439	3.01748	2.78624	2.88153	2.64701	2.77159	3.26166
M38	3.73606	3.86186	4.04173	3.87988	3.99059	3.66142	3.71173	3.78792	3.92574	4.09128	4.28232	4.09978	3.31941	3.40883	3.31731	3.34852	3.51876	3.6635	3.8334	3.67189	4.47728	4.16996	3.98017	4.20914	3.66093	3.71314	3.18217	3.51875	3.05302	3.59521	3.31127	3.31984	2.81646	2.56029	2.43477	2.60384	3.34529	3.10957	0.034873	2.16324	3.21775	2.94687	2.95555	3.04006	2.76501	2.92669	2.70321	2.7983	3.25323
M39	3.78779	3.93341	4.05717	3.92612	4.05277	3.7211	3.69582	3.82323	3.95606	4.15933	4.28232	4.13257	3.39221	3.38059	3.35644	3.37641	3.45257	3.75078	3.85327	3.68554	4.45573	4.14415	3.95619	4.18536	3.61812	3.70625	3.19787	3.50742	3.04882	3.55569	3.3001	3.30154	2.79699	2.59096	2.45166	2.6132	3.30508	3.09169	0.034924	2.1439	3.27198	2.95728	2.91949	3.04958	2.78289	2.89393	2.68323	2.78668	3.29654
M40	3.77187	3.95217	4.11189	3.94531	4.10172	3.71953	3.7117	3.84432	3.91464	4.19393	4.31541	4.14133	3.36747	3.43758	3.3221	3.37572	3.55628	3.7066	3.82498	3.69595	4.48284	4.16333	4.0116	4.21926	3.69685	3.67697	3.21043	3.52809	3.04904	3.59061	3.31554	3.3184	2.84561	2.56464	2.44757	2.61927	3.36582	3.15009	0.034517	2.18348	3.24585	2.94872	2.94129	3.04529	2.7773	2.92689	2.6981	2.80076	3.30277
M41	3.76261	3.949	4.14105	3.95089	4.05055	3.74229	3.70019	3.83101	3.95611	4.1308	4.30902	4.13198	3.36617	3.41871	3.31576	3.36688	3.50245	3.77964	3.88826	3.72345	4.40918	4.18104	4.03586	4.20869	3.69421	3.74478	3.2026	3.5472	3.04745	3.52132	3.34447	3.30441	2.80833	2.60294	2.44947	2.62025	3.34507	3.17816	0.032929	2.18539	3.27822	2.98937	2.98707	3.08489	2.8088	2.94405	2.72391	2.82559	3.25997
M42	3.78368	3.97374	4.07214	3.94319	4.02	3.78069	3.73762	3.8461	3.92938	4.14284	4.28245	4.11822	3.39238	3.41229	3.30759	3.37076	3.52645	3.76473	3.82307	3.70475	4.45256	4.24947	4.04122	4.24775	3.69061	3.71001	3.20126	3.53396	3.0589	3.59273	3.32664	3.32609	2.82181	2.6007	2.43816	2.62022	3.41286	3.14442	0.036469	2.19792	3.2817	2.9759	2.95793	3.07184	2.80122	2.94176	2.72562	2.82287	3.27515
M43	3.80552	3.95621	4.11793	3.95989	4.06074	3.77521	3.72298	3.85298	3.90842	4.13804	4.25752	4.10133	3.42134	3.45058	3.34692	3.40628	3.55244	3.71807	3.82312	3.69788	4.37307	4.18234	4.14482	4.23341	3.66857	3.74869	3.20144	3.53957	3.08773	3.63033	3.34786	3.35531	2.90281	2.63688	2.48141	2.6737	3.37808	3.18064	0.033248	2.19732	3.26247	2.98343	2.98976	3.07855	2.80095	2.99056	2.77573	2.85575	3.31972
M44	3.80683	3.99772	4.12006	3.97487	4.0413	3.83274	3.77713	3.88373	3.9471	4.13313	4.27972	4.11998	3.43081	3.46102	3.36154	3.41779	3.56818	3.78863	3.92032	3.75904	4.40378	4.18844	4.10475	4.23232	3.69004	3.76178	3.21205	3.55463	3.09569	3.62651	3.34507	3.35576	2.86856	2.63541	2.47273	2.6589	3.37316	3.15949	0.033156	2.1886	3.26669	2.9647	2.97177	3.06772	2.82455	2.96513	2.79566	2.86178	3.31804
M45	3.81407	3.9867	4.1772	3.99266	4.07859	3.83851	3.76094	3.89268	4.00644	4.12164	4.30954	4.14587	3.42628	3.54239	3.4083	3.45899	3.61854	3.81478	3.88095	3.77143	4.35934	4.21688	4.20115	4.25913	3.75887	3.74011	3.21205	3.57034	3.12515	3.63109	3.34399	3.36674	2.91523	2.64975	2.46952	2.67817	3.3533	3.18157	0.038215	2.19103	3.33117	3.04785	2.95456	3.11119	2.76353	2.95713	2.748	2.82289	3.29579
M46	3.81735	4.01666	4.12849	3.9875	4.08356	3.86143	3.7815	3.90883	4.01878	4.13153	4.32681	4.15904	3.41737	3.55535	3.39629	3.45634	3.59314	3.7664	3.92123	3.76026	4.4423	4.25076	4.20809	4.30038	3.70001	3.75048	3.2212	3.55723	3.12812	3.71655	3.35719	3.40062	2.9049	2.6238	2.47611	2.66827	3.36082	3.14856	0.033354	2.18091	3.27548	3.02801	2.93374	3.07908	2.82228	2.94331	2.79145	2.85235	3.29737
M47	3.83322	4.01942	4.16445	4.0057	4.09838	3.86256	3.77574	3.91223	3.95494	4.13227	4.32964	4.13895	3.46855	3.53097	3.39499	3.46484	3.58359	3.68653	3.92083	3.73032	4.40354	4.23177	4.12357	4.25296	3.80129	3.77492	3.23048	3.60223	3.08533	3.58972	3.41015	3.36174	2.88714	2.63794	2.46717	2.66408	3.36047	3.1755	0.035564	2.19051	3.25904	3.06684	2.96409	3.09666	2.83732	2.98995	2.76832	2.8652	3.34518
M48	3.84245	4.03895	4.20764	4.02968	4.10095	3.8609	3.7751	3.91232	3.97736	4.15226	4.30845	4.14602	3.46995	3.57038	3.42761	3.48931	3.67391	3.78599	3.8329	3.76427	4.40513	4.22042	4.12258	4.24938	3.72652	3.77478	3.22452	3.57527	3.12572	3.72624	3.42661	3.42619	2.91729	2.66131	2.43992	2.67284	3.3963	3.17207	0.036845	2.20174	3.33332	3.02414	2.99355	3.117	2.82884	2.99685	2.76881	2.86484	3.28371
M49	3.83144	4.04009	4.20721	4.02625	4.12551	3.88275	3.79484	3.93437	3.9569	4.09297	4.29771	4.11586	3.48994	3.56053	3.44029	3.49692	3.60692	3.84344	3.8509	3.76709	4.47612	4.18335	4.18069	4.28005	3.78857	3.75715	3.23585	3.59386	3.158	3.67001	3.41668	3.4149	2.94071	2.63862	2.48299	2.68744	3.38855	3.20203	0.035826	2.2088	3.26643	3.07847	2.98544	3.11011	2.85714	2.99343	2.79894	2.88317	3.33457
M50	3.77745	3.99362	4.14358	3.97155	4.13205	3.90389	3.84862	3.96152	3.98199	4.14018	4.33753	4.15323	3.48681	3.59654	3.46491	3.51609	3.67044	3.76746	3.92643	3.78811	4.40648	4.26167	4.18678	4.28498	3.8206	3.79982	3.24908	3.62317	3.15216	3.71269	3.41728	3.42738	2.94466	2.71609	2.46834	2.7097	3.40918	3.24088	0.037047	2.22904	3.32374	3.02115	2.99639	3.11376	2.85877	3.01349	2.77011	2.88079	3.36355
M51	3.81664	4.00542	4.19737	4.00648	4.11306	3.88845	3.79343	3.93165	3.98163	4.1664	4.32185	4.15663	3.51866	3.60637	3.54495	3.55666	3.62333	3.7468	3.89589	3.75534	4.34408	4.19609	4.16268	4.23429	3.80974	3.8408	3.22666	3.62574	3.15765	3.69331	3.41168	3.42088	2.8876	2.64305	2.4699	2.66685	3.37017	3.23929	0.034963	2.21481	3.31146	3.07774	2.96856	3.11926	2.86373	2.9885	2.77539	2.87588	3.31289
M52	3.791	4.05728	4.15056	3.99961	4.14388	3.9225	3.827	3.96446	3.99897	4.09166	4.2786	4.12308	3.49469	3.61099	3.54532	3.55034	3.61776	3.7182	3.92119	3.75238	4.39023	4.24668	4.15699	4.26463	3.82424	3.77146	3.20917	3.60162	3.15461	3.66549	3.41524	3.41178	2.94754	2.66205	2.47705	2.69555	3.39081	3.2136	0.036418	2.21361	3.29435	3.09366	2.95141	3.11314	2.87857	3.03197	2.8	2.90351	3.33063
M53	3.78396	4.02199	4.17867	3.99487	4.07069	3.91751	3.83533	3.94118	3.98693	4.14999	4.26283	4.13325	3.51275	3.6291	3.51913	3.55366	3.62455	3.70659	3.83945	3.72353	4.34154	4.24583	4.18336	4.25691	3.83268	3.8284	3.20383	3.62164	3.14251	3.77784	3.41314	3.4445	2.92717	2.69869	2.45015	2.692	3.43259	3.23676	0.03808	2.23581	3.2987	3.05835	3.00408	3.12038	2.85146	3.03675	2.78454	2.89092	3.35057
M54	3.8427	4.06899	4.1041	4.00526	4.13487	3.93495	3.83276	3.96753	4.01398	4.13627	4.31911	4.15645	3.56109	3.62264	3.52237	3.5687	3.65377	3.715	3.89866	3.75581	4.35151	4.24058	4.19123	4.26111	3.76194	3.82648	3.18005	3.58949	3.13845	3.69992	3.43712	3.42516	2.94415	2.70752	2.49917	2.71695	3.40627	3.22848	0.034613	2.22312	3.27406	3.09394	2.98929	3.1191	2.86814	3.02482	2.80768	2.90021	3.33
M55	3.82836	4.06256	4.1384	4.00977	4.12142	3.98934	3.75215	3.9543	3.99833	4.15531	4.24655	4.1334	3.64467	3.64378	3.51127	3.59991	3.70923	3.72359	3.8814	3.77141	4.4145	4.26543	4.17316	4.28436	3.80711	3.80038	3.1689	3.59213	3.18438	3.77776	3.43154	3.46456	2.94542	2.65883	2.47538	2.69321	3.36334	3.21639	0.0354	2.20504	3.30985	3.11133	2.95021	3.1238	2.86351	3.01417	2.80945	2.89571	3.33666
M56	3.84592	4.03942	4.19174	4.02569	4.1575	4.00605	3.8482	4.00392	3.97936	4.11138	4.24783	4.11286	3.68196	3.64753	3.56166	3.63038	3.71323	3.74754	3.8256	3.76212	4.34224	4.21707	4.30659	4.28863	3.76833	3.85602	3.18226	3.6022	3.14879	3.71842	3.45931	3.44217	2.94392	2.65596	2.49536	2.69841	3.3631	3.21315	0.036731	2.20433	3.3192	3.04461	2.95317	3.10566	2.85377	3.01702	2.78404	2.88494	3.34693
M57	3.83801	4.01456	4.16015	4.00424	4.11676	4.00368	3.85109	3.99051	3.9699	4.1473	4.27186	4.12969	3.64418	3.63488	3.5705	3.61652	3.62469	3.68116	3.82007	3.70864	4.36075	4.24604	4.2201	4.27563	3.86518	3.74966	3.19544	3.60343	3.1727	3.7797	3.43555	3.46265	2.91406	2.70297	2.46003	2.69235	3.34515	3.25784	0.038627	2.21387	3.32496	3.06013	2.99314	3.12608	2.83796	3.01123	2.83239	2.89386	3.42984
M58	3.87049	4.02103	4.20189	4.03114	4.14749	4.01994	3.87158	4.013	4.01282	4.09349	4.25171	4.11934	3.67808	3.64469	3.56107	3.62795	3.69754	3.70444	3.88797	3.76332	4.38467	4.29774	4.24557	4.30933	3.85495	3.80111	3.16425	3.60677	3.15611	3.72794	3.47029	3.45145	2.93747	2.67249	2.47064	2.69353	3.36777	3.24184	0.037167	2.21559	3.41662	3.11677	2.92924	3.15421	2.79887	3.01714	2.80035	2.87212	3.33512
M59	3.81457	4.02946	4.1864	4.01015	4.11566	3.95221	3.80485	3.95757	4.00781	4.09276	4.25133	4.1173	3.70267	3.64846	3.56063	3.63725	3.72355	3.79234	3.8093	3.77506	4.40794	4.24545	4.24209	4.29849	3.80927	3.74147	3.18375	3.57816	3.14729	3.85959	3.4722	3.49303	2.96538	2.73748	2.49135	2.7314	3.35035	3.28467	0.035764	2.2236	3.33281	3.03694	2.92288	3.09754	2.88112	3.05376	2.81961	2.91816	3.30822
M60	3.80701	3.97719	4.15801	3.98074	4.13669	3.96675	3.86185	3.98843	3.94663	4.14796	4.28544	4.12668	3.66925	3.6531	3.58886	3.63707	3.70684	3.70073	3.79416	3.73391	4.38049	4.23799	4.21609	4.27819	3.8211	3.76514	3.16262	3.58295	3.16246	3.87751	3.45987	3.49995	2.99393	2.71553	2.45902	2.72283	3.35599	3.26726	0.033792	2.21902	3.34145	3.14094	2.92314	3.13518	2.82248	3.02885	2.81734	2.88956	3.38017
M61	3.82947	4.0088	4.16449	4.00092	4.0722	4.01459	3.83202	3.97294	3.94987	4.10777	4.29658	4.11808	3.66543	3.70432	3.58822	3.65266	3.64709	3.66138	3.84009	3.71619	4.39517	4.24829	4.26379	4.30242	3.85974	3.81345	3.14069	3.60463	3.17167	3.7724	3.48987	3.47798	2.96889	2.70826	2.43149	2.70288	3.40989	3.23143	0.036892	2.22607	3.33714	3.05935	2.99516	3.13055	2.84173	3.03851	2.80802	2.89609	3.32673
M62	3.85051	4.04388	4.17206	4.02215	4.16406	3.95343	3.79303	3.97017	3.93955	4.07174	4.26563	4.09231	3.68793	3.6771	3.59371	3.65291	3.77597	3.71119	3.86091	3.78269	4.41878	4.24791	4.24231	4.303	3.87447	3.79119	3.16562	3.61043	3.18406	3.85431	3.52551	3.52129	2.9349	2.72048	2.46972	2.70837	3.40136	3.24413	0.034261	2.22658	3.37357	3.08002	2.94219	3.13193	2.84623	3.01301	2.80466	2.88797	3.37055
M63	3.84974	4.05111	4.16448	4.02178	4.13197	3.97756	3.74336	3.95096	3.97285	4.06685	4.29621	4.11197	3.69438	3.69342	3.57636	3.65472	3.71479	3.65083	3.79528	3.7203	4.36786	4.28381	4.21355	4.28841	3.82915	3.83816	3.1372	3.6015	3.14579	3.76809	3.53037	3.48142	2.92233	2.71978	2.45801	2.70004	3.46617	3.24864	0.035299	2.25004	3.30312	3.0889	2.97383	3.12195	2.81853	3.04133	2.79607	2.88531	3.33039
M64	3.80367	4.02568	4.15017	3.99317	4.11316	4.01862	3.7948	3.97553	3.99605	4.12516	4.236	4.11907	3.68981	3.70526	3.60675	3.66728	3.61918	3.65402	3.8184	3.6972	4.35947	4.2784	4.26001	4.29929	3.7991	3.75298	3.15816	3.57008	3.17422	3.81215	3.54886	3.51174	2.97872	2.71094	2.45533	2.715	3.35908	3.27551	0.035501	2.22337	3.31849	3.11088	2.91662	3.11533	2.83683	3.04985	2.82206	2.90291	3.33924
M65	3.79777	4.02182	4.17551	3.99837	4.09669	3.99315	3.78829	3.95938	4.0014	4.11804	4.26512	4.12819	3.70587	3.68437	3.59492	3.66172	3.69734	3.70831	3.8007	3.73545	4.39205	4.27889	4.25263	4.30786	3.77788	3.78861	3.14915	3.57188	3.25395	3.91657	3.57133	3.58062	2.94918	2.6806	2.45826	2.69601	3.42752	3.25726	0.035241	2.24001	3.30473	3.10929	2.92652	3.11351	2.82281	3.0538	2.82448	2.90036	3.3614
M66	3.82386	4.01796	4.17853	4.00678	4.09307	4.02056	3.7738	3.96248	3.99409	4.06459	4.30339	4.12069	3.70382	3.70957	3.63743	3.68361	3.67395	3.74924	3.84074	3.75465	4.39991	4.26731	4.22239	4.29654	3.82486	3.8359	3.13683	3.5992	3.19912	3.92833	3.57432	3.56726	2.9725	2.71649	2.43262	2.7072	3.44768	3.2575	0.034559	2.24658	3.35171	3.11045	2.92426	3.12881	2.80792	3.02066	2.8357	2.88809	3.38394
M67	3.78905	4.00636	4.12642	3.97394	4.06683	3.98276	3.82322	3.95761	4.0029	4.04251	4.28602	4.11048	3.71759	3.76699	3.64422	3.7096	3.63808	3.72614	3.81166	3.72529	4.47194	4.26678	4.26628	4.335	3.86649	3.78029	3.24315	3.62998	3.22984	3.92504	3.56471	3.5732	2.95025	2.71158	2.44802	2.70328	3.35986	3.24692	0.033913	2.21357	3.32233	3.14742	3.00764	3.15913	2.84034	3.01438	2.80816	2.88763	3.39371
M68	3.81337	3.99736	4.2248	4.01184	4.1154	4.04882	3.74652	3.97025	4.0235	4.0713	4.26834	4.12105	3.72601	3.75041	3.65069	3.70904	3.64522	3.72795	3.85688	3.74335	4.33429	4.29589	4.2274	4.28586	3.80132	3.74596	3.08272	3.54333	3.22443	3.96024	3.57709	3.58726	2.98149	2.70619	2.43486	2.70751	3.33985	3.22839	0.033424	2.20055	3.41495	3.13203	2.91883	3.15527	2.81119	3.0152	2.85283	2.89307	3.26575
M69	3.78356	3.98867	4.17344	3.98189	4.09822	4.04674	3.82551	3.99016	3.93835	4.0441	4.26051	4.08099	3.73312	3.71085	3.64741	3.69713	3.65754	3.69763	3.81908	3.72475	4.35302	4.25432	4.32074	4.30936	3.80731	3.78851	3.1374	3.57774	3.25634	3.94106	3.58933	3.59558	2.98821	2.73467	2.42918	2.71735	3.41278	3.24209	0.03633	2.2304	3.33697	3.1046	2.92497	3.12218	2.80437	3.01801	2.82825	2.88354	3.32157
M70	3.78617	4.0063	4.1701	3.98752	4.12529	4.0169	3.87559	4.00593	4.03828	4.06289	4.27122	4.12413	3.73914	3.74302	3.63034	3.70417	3.73509	3.67682	3.87455	3.76216	4.43595	4.24745	4.28606	4.32315	3.82112	3.79635	3.14512	3.58753	3.19534	3.89347	3.59697	3.56193	3.00816	2.71676	2.43098	2.71863	3.35363	3.24681	0.035427	2.21196	3.35815	3.11867	2.91732	3.13138	2.80294	2.995	2.84478	2.88091	3.33257
M71	3.76582	4.02724	4.17594	3.98967	4.07167	3.98687	3.78903	3.94919	3.96507	4.06749	4.27721	4.10326	3.72932	3.7247	3.64248	3.69883	3.65386	3.7406	3.78633	3.72693	4.33972	4.23374	4.21747	4.26364	3.75952	3.76822	3.14245	3.55673	3.24526	3.94987	3.58883	3.59465	2.96983	2.75906	2.41944	2.71611	3.32542	3.28271	0.033028	2.21372	3.33239	3.13386	2.96798	3.14474	2.76314	3.01985	2.82176	2.86825	3.34025
M72	3.81724	4.01162	4.1649	3.99792	4.13949	4.01056	3.94412	4.03139	3.99044	4.09725	4.22418	4.10396	3.70465	3.73106	3.63985	3.69185	3.69592	3.6953	3.78924	3.72682	4.33235	4.25283	4.23212	4.27243	3.81135	3.7464	3.12654	3.56143	3.26738	3.9856	3.58458	3.61252	3.02148	2.71223	2.41162	2.71511	3.33579	3.26944	0.033325	2.21285	3.43353	3.11532	2.87632	3.14172	2.79767	3.00249	2.80707	2.86908	3.37166
M73	3.73809	4.01607	4.12481	3.95966	4.12127	3.97831	3.84101	3.9802	3.96008	4.04284	4.21191	4.07161	3.7183	3.71049	3.63616	3.68832	3.7328	3.7054	3.71726	3.71849	4.33689	4.22295	4.22259	4.26081	3.81217	3.76187	3.18883	3.58762	3.20563	3.84326	3.61887	3.55592	2.98241	2.71385	2.40303	2.69977	3.4057	3.22783	0.037304	2.22361	3.33211	3.13365	2.92739	3.13105	2.76818	3.01552	2.83952	2.87441	3.31963
M74	3.76015	3.99109	4.18992	3.98039	4.07032	3.97948	3.93476	3.99486	3.94214	4.11831	4.22042	4.09362	3.72732	3.7181	3.65985	3.70176	3.66749	3.71665	3.74876	3.71097	4.34514	4.26221	4.23181	4.27972	3.86232	3.70432	3.1104	3.55901	3.21822	3.89186	3.61443	3.57484	2.99634	2.73567	2.40646	2.71282	3.39443	3.23774	0.037581	2.22325	3.3528	3.0892	2.89586	3.11262	2.74027	3.01214	2.82532	2.85925	3.28346
M75	3.76811	4.00355	4.15001	3.97389	4.07928	4.00627	3.8839	3.98982	3.97756	3.97461	4.22869	4.06029	3.67961	3.74436	3.66237	3.69545	3.76298	3.67924	3.80315	3.74846	4.244	4.23993	4.22505	4.23633	3.88072	3.81459	3.15894	3.61808	3.20575	3.96799	3.60328	3.59234	2.97807	2.71087	2.40231	2.69708	3.35765	3.23268	0.035998	2.20878	3.4325	3.13552	2.85615	3.14139	2.7793	3.03188	2.80764	2.87294	3.34046
M76	3.79643	4.0021	4.12785	3.97546	4.10884	3.99979	3.80412	3.97092	4.01401	4.06101	4.24383	4.10628	3.73638	3.78646	3.66533	3.72939	3.62899	3.67273	3.84647	3.71606	4.31853	4.28479	4.20661	4.26998	3.84294	3.73322	3.05956	3.54524	3.22124	3.89633	3.62035	3.57931	3.03145	2.77498	2.39471	2.73372	3.40827	3.26084	0.036749	2.23529	3.36429	3.13409	2.82783	3.10874	2.74085	3.00679	2.82071	2.85612	3.31149
M77	3.82412	3.98074	4.14646	3.98378	4.10483	3.98268	3.87323	3.98691	3.99899	4.03423	4.18521	4.07281	3.78139	3.78251	3.65813	3.74068	3.65019	3.67057	3.7738	3.69819	4.31043	4.26488	4.22242	4.26591	3.86554	3.78392	3.11887	3.58944	3.21253	3.93871	3.61626	3.58917	3.01431	2.76802	2.394	2.72544	3.36808	3.24719	0.035189	2.21682	3.35399	3.15199	2.89292	3.13297	2.76305	2.98981	2.7876	2.84682	3.31037
M78	3.74547	4.00727	4.18278	3.97851	4.11157	3.92963	3.75302	3.93141	3.8854	4.03619	4.21593	4.04584	3.79727	3.76454	3.65921	3.74034	3.74598	3.6839	3.7522	3.72736	4.34933	4.25028	4.23705	4.27889	3.80977	3.71977	3.0979	3.54248	3.2293	3.88427	3.6555	3.58969	3.01476	2.72103	2.40968	2.71516	3.35282	3.27467	0.034204	2.22057	3.33558	3.11045	2.89416	3.1134	2.76228	3.03222	2.79229	2.86227	3.32767
M79	3.73019	3.97426	4.13437	3.94627	4.06469	3.98105	3.80795	3.95123	3.95928	3.98562	4.22939	4.0581	3.77953	3.76192	3.67191	3.73779	3.74923	3.67023	3.77167	3.73038	4.31173	4.29401	4.18202	4.26259	3.8334	3.72543	3.08597	3.54827	3.24647	3.85524	3.66581	3.58917	3.00903	2.74506	2.41596	2.72335	3.38989	3.26365	0.03516	2.22957	3.42534	3.11842	2.89569	3.14648	2.77965	2.98142	2.82583	2.8623	3.29274
M80	3.79242	3.99254	4.18053	3.9885	4.06923	3.98912	3.81541	3.95792	3.95544	4.00281	4.28893	4.08239	3.79064	3.75533	3.64385	3.72994	3.64667	3.6591	3.86952	3.7251	4.29401	4.25204	4.12653	4.22419	3.74374	3.78344	3.08303	3.53674	3.23575	3.97046	3.68975	3.63199	3.00269	2.72785	2.38102	2.70386	3.413	3.25613	0.039075	2.23607	3.39373	3.13797	2.86579	3.1325	2.77065	3.04263	2.81252	2.87527	3.29906
M81	3.74608	3.9796	4.2107	3.97879	3.99617	3.94969	3.76283	3.9029	3.96799	3.99434	4.24946	4.0706	3.76165	3.75663	3.66108	3.72645	3.65437	3.72038	3.70523	3.69333	4.32624	4.22901	4.15151	4.23559	3.74246	3.71346	3.10366	3.51986	3.22611	3.83041	3.62788	3.56147	2.99421	2.71626	2.38417	2.69821	3.35762	3.25204	0.035431	2.21503	3.37158	3.16503	2.88243	3.13968	2.74642	3.04364	2.82558	2.87188	3.30217
M82	3.72968	3.98311	4.11383	3.94221	4.06579	4.00514	3.77418	3.94837	3.97396	4.03172	4.23421	4.07997	3.78455	3.75505	3.69422	3.74461	3.61185	3.67963	3.78491	3.69213	4.31024	4.2259	4.21064	4.24893	3.8821	3.77736	3.07837	3.57928	3.21445	3.84738	3.63048	3.5641	2.99299	2.73488	2.40442	2.71077	3.33542	3.26135	0.035526	2.21077	3.39745	3.13309	2.84597	3.1255	2.7343	3.03079	2.83126	2.86545	3.30529
M83	3.79777	4.0381	4.09893	3.97827	4.00785	4.02015	3.74425	3.92408	3.89134	3.99629	4.20714	4.03159	3.76811	3.75821	3.67536	3.73389	3.67759	3.66685	3.73427	3.6929	4.29887	4.28004	4.18474	4.25455	3.82608	3.76649	3.08178	3.55812	3.236	3.9076	3.66005	3.60122	3.0632	2.71699	2.40203	2.72741	3.35381	3.28301	0.036724	2.22452	3.31353	3.1072	2.82727	3.08267	2.74282	3.02146	2.79681	2.8537	3.35475
M84	3.76307	3.99545	4.12433	3.96095	4.06119	3.98759	3.81315	3.95398	4.04196	4.00367	4.24124	4.09563	3.79309	3.7794	3.66461	3.7457	3.75958	3.62116	3.72934	3.70336	4.33669	4.25908	4.15583	4.25053	3.74322	3.76356	3.05549	3.52076	3.22424	3.90205	3.63119	3.58583	2.97381	2.73743	2.41086	2.70737	3.42095	3.28668	0.034033	2.24722	3.42758	3.14766	2.84886	3.14137	2.7098	3.02512	2.80134	2.84542	3.30295
M85	3.73813	3.97367	4.14279	3.95153	4.03998	3.99166	3.79005	3.94056	3.98831	3.986	4.19795	4.05742	3.76206	3.75195	3.68188	3.73196	3.74844	3.65239	3.76238	3.72107	4.38725	4.24071	4.13552	4.25449	3.77453	3.72502	3.09188	3.53048	3.24632	3.90018	3.64406	3.59685	3.02609	2.72083	2.36158	2.70283	3.38405	3.26152	0.035584	2.22705	3.35967	3.14883	2.85008	3.11953	2.72041	3.02069	2.81643	2.85251	3.34432
M86	3.76836	3.98861	4.12721	3.96139	4.03395	3.98744	3.80486	3.94208	3.98056	3.94891	4.16173	4.0304	3.79475	3.77732	3.68025	3.75077	3.6741	3.69812	3.736	3.70274	4.29787	4.25831	4.15128	4.23582	3.78354	3.80899	3.06272	3.55175	3.24862	3.82719	3.62053	3.56545	3.01542	2.74744	2.38331	2.71539	3.28804	3.26274	0.036814	2.19586	3.46924	3.09093	2.82247	3.12755	2.71776	3.00556	2.81448	2.84593	3.3347
M87	3.73458	3.99713	4.15953	3.96375	4.00388	3.94882	3.89169	3.94813	3.97812	4.0278	4.17204	4.05932	3.7847	3.76112	3.64109	3.72897	3.67743	3.62233	3.71447	3.67141	4.29823	4.23477	4.15035	4.22778	3.80771	3.76742	3.07184	3.54899	3.2081	3.79166	3.64021	3.54666	3.0215	2.7317	2.35377	2.70232	3.35628	3.27005	0.035879	2.22074	3.31196	3.16014	2.85271	3.10827	2.71621	3.01404	2.83792	2.85606	3.32153
M88	3.7559	3.97793	4.12429	3.95271	3.99819	3.95801	3.85965	3.93862	3.9662	4.02585	4.12616	4.0394	3.74657	3.76199	3.63823	3.7156	3.69849	3.5803	3.72558	3.66812	4.31554	4.26563	4.13016	4.23711	3.77793	3.72188	3.00523	3.50168	3.22514	3.78574	3.63556	3.54881	3.00486	2.72973	2.38276	2.70579	3.36746	3.31245	0.0353	2.2384	3.34516	3.12236	2.86053	3.10935	2.67736	3.01648	2.84668	2.84684	3.31654
M89	3.68729	3.91895	4.11777	3.90801	4.04266	3.9169	3.77323	3.91093	3.90392	3.99162	4.09899	3.99818	3.74024	3.74048	3.61847	3.69973	3.69087	3.66443	3.67603	3.67711	4.30439	4.2082	4.13036	4.21432	3.80085	3.78309	3.07104	3.55166	3.22954	3.84083	3.63866	3.56968	3.02005	2.72623	2.33763	2.69464	3.38108	3.24793	0.037524	2.22218	3.35005	3.1253	2.81025	3.0952	2.72035	2.96644	2.79482	2.8272	3.26993
M90	3.75573	3.97115	4.11144	3.94611	4.03249	3.96506	3.83036	3.94264	3.94071	3.98272	4.16623	4.02989	3.76212	3.75526	3.61924	3.71221	3.64097	3.62955	3.70663	3.65905	4.32927	4.31613	4.15271	4.26604	3.86809	3.69466	3.05839	3.54038	3.20316	3.88685	3.63752	3.57584	2.98764	2.72084	2.35927	2.68925	3.33686	3.2627	0.034299	2.21129	3.33425	3.12175	2.8094	3.08847	2.66484	2.9945	2.81424	2.82453	3.34854
M91	3.75153	3.93567	4.11987	3.93569	3.99051	3.97281	3.7351	3.89948	3.94814	3.98528	4.14465	4.02602	3.77972	3.77103	3.64678	3.73251	3.61156	3.61373	3.67497	3.63342	4.32807	4.25635	4.1394	4.24127	3.76019	3.78109	3.03495	3.52541	3.22113	3.85931	3.64159	3.57401	3.02221	2.72972	2.33581	2.69591	3.3542	3.28725	0.035363	2.2256	3.38011	3.1091	2.85585	3.11502	2.68376	3.01862	2.84771	2.85003	3.36972
M92	3.74106	3.95215	4.14216	3.94512	4.02033	3.93383	3.76457	3.90625	3.92129	3.98396	4.20588	4.03705	3.78026	3.76818	3.64396	3.7308	3.66253	3.67352	3.6839	3.67332	4.364	4.29329	4.13277	4.26336	3.77905	3.73646	3.01879	3.51143	3.257	3.85841	3.63638	3.58393	3.01213	2.75004	2.36745	2.70988	3.44406	3.23688	0.035426	2.23879	3.38072	3.13054	2.85434	3.12187	2.68584	3.01692	2.82625	2.843	3.32318
M93	3.74531	4.00417	4.08935	3.94628	4.02735	3.97207	3.78633	3.92858	3.91555	3.94582	4.1587	4.00669	3.79029	3.78872	3.61185	3.73029	3.68193	3.63892	3.62556	3.6488	4.35216	4.22517	4.21051	4.26261	3.7347	3.7692	3.01037	3.50476	3.22146	3.87054	3.59843	3.56348	2.98241	2.74019	2.36356	2.69539	3.28815	3.32383	0.037186	2.21639	3.35262	3.14301	2.82641	3.10735	2.68673	2.97326	2.82169	2.82723	3.3405
M94	3.70911	3.91151	4.11165	3.91076	4.0185	3.92033	3.71745	3.88543	3.9909	3.94147	4.15653	4.02963	3.77895	3.75192	3.63221	3.72103	3.59442	3.64843	3.68274	3.64186	4.32384	4.24891	4.17902	4.25059	3.78256	3.7659	3.0751	3.54119	3.21339	3.81182	3.62202	3.54908	2.99259	2.70407	2.34457	2.68041	3.34885	3.28623	0.034579	2.22322	3.36081	3.14858	2.79334	3.10091	2.68536	2.99554	2.81494	2.83195	3.31767
M95	3.72818	3.93182	4.1155	3.92517	3.97056	3.93552	3.82802	3.91137	3.98355	3.99127	4.15122	4.04201	3.7589	3.76549	3.68466	3.73635	3.60571	3.5722	3.68317	3.62036	4.27058	4.26557	4.21	4.24872	3.71544	3.81517	3.04981	3.52681	3.19997	3.8151	3.63614	3.5504	2.98629	2.722	2.34945	2.68591	3.33042	3.30007	0.036796	2.22243	3.38102	3.09936	2.86096	3.11378	2.68239	2.99435	2.79831	2.82502	3.30039
M96	3.78806	3.99236	4.11514	3.96519	3.98541	3.92708	3.75476	3.88909	3.93963	3.95092	4.18373	4.02476	3.76697	3.758	3.68368	3.73622	3.63905	3.62211	3.725	3.66205	4.26191	4.19318	4.15012	4.20174	3.8122	3.72317	3.02091	3.51876	3.20297	3.81822	3.63145	3.55088	2.99477	2.73194	2.33477	2.68716	3.36192	3.30393	0.035467	2.23377	3.39202	3.13358	2.82365	3.11642	2.64567	2.99126	2.8269	2.82128	3.30322
M97	3.71611	3.93203	4.09773	3.91529	3.97615	3.95573	3.74798	3.89329	3.90326	3.92551	4.12709	3.98529	3.74097	3.75058	3.65252	3.71469	3.56593	3.60997	3.61022	3.59537	4.27047	4.21185	4.16655	4.21629	3.77458	3.74375	3.06748	3.5286	3.19011	3.85648	3.63428	3.56029	2.97662	2.7576	2.34563	2.69328	3.35482	3.30203	0.033769	2.23021	3.34298	3.14016	2.82704	3.10339	2.63854	2.98485	2.82478	2.81606	3.29506
M98	3.66908	3.92911	4.10109	3.89976	3.9747	3.95273	3.74213	3.88985	3.91834	3.97932	4.18626	4.02797	3.78346	3.75746	3.6407	3.72721	3.64684	3.62329	3.66989	3.64668	4.28174	4.20037	4.16539	4.21584	3.80661	3.76636	3.01926	3.53074	3.25326	3.78094	3.61515	3.54978	3.00153	2.7685	2.34818	2.70607	3.30065	3.29398	0.038984	2.21121	3.35159	3.13465	2.88175	3.12266	2.66324	3.02665	2.83642	2.84211	3.31784
M99	3.67828	3.9349	4.08996	3.90105	4.01741	3.95609	3.79801	3.92384	3.87522	3.94341	4.14587	3.98817	3.75937	3.7587	3.63264	3.7169	3.68702	3.64785	3.70324	3.67937	4.29346	4.2571	4.15646	4.23567	3.72703	3.74468	3.02103	3.49758	3.17711	3.70215	3.63253	3.50393	3.03126	2.7458	2.34267	2.70658	3.34301	3.32933	0.035552	2.23596	3.31651	3.20649	2.78395	3.10232	2.65572	3.01803	2.82728	2.83368	3.3575
M100	3.68753	3.96489	4.09038	3.91427	3.97726	3.8822	3.73156	3.86368	3.91614	3.95274	4.14326	4.00405	3.73529	3.75446	3.65462	3.71479	3.67293	3.62052	3.66462	3.65269	4.29824	4.2334	4.18223	4.23796	3.75146	3.76258	3.02609	3.51338	3.19242	3.8194	3.59653	3.53612	2.99503	2.75963	2.29201	2.68223	3.3725	3.29705	0.03652	2.23536	3.29301	3.07255	2.85508	3.07355	2.67653	2.99364	2.80335	2.82451	3.33187
M101	3.68795	3.92772	4.10652	3.9074	3.98046	3.90313	3.70433	3.86264	3.87939	3.92599	4.19193	3.9991	3.73999	3.7435	3.66203	3.71517	3.7567	3.57272	3.65705	3.66216	4.26782	4.27372	4.13372	4.22509	3.70907	3.74293	3.05488	3.50229	3.19046	3.7922	3.60395	3.52887	2.98607	2.72384	2.29885	2.66959	3.32205	3.28939	0.035922	2.21579	3.30565	3.22762	2.82219	3.11849	2.65821	3.00436	2.79268	2.81842	3.2604
M102	3.66769	3.89086	4.07582	3.87812	3.98597	3.92597	3.6732	3.86171	3.93372	3.91687	4.14176	3.99745	3.72789	3.72838	3.64365	3.69998	3.57598	3.57094	3.597	3.58131	4.28994	4.19688	4.11601	4.20094	3.75609	3.72113	2.98585	3.48769	3.17885	3.70037	3.60409	3.49444	2.97833	2.74311	2.29265	2.67137	3.41518	3.25615	0.036544	2.23596	3.37414	3.14537	2.77905	3.09952	2.67435	2.96885	2.85342	2.83221	3.30676
M103	3.66038	3.90248	4.10295	3.8886	4.00417	3.9493	3.741	3.89816	3.88355	3.94298	4.13708	3.98787	3.71595	3.71788	3.62525	3.68636	3.70097	3.5471	3.58601	3.61136	4.27864	4.21636	4.17235	4.22245	3.70022	3.76909	2.99006	3.48646	3.15741	3.6828	3.5909	3.47704	3.06685	2.73295	2.31455	2.70478	3.32637	3.26209	0.037153	2.20854	3.30293	3.14086	2.82056	3.08812	2.65205	2.96211	2.83358	2.81591	3.31887
M104	3.72498	3.91553	4.10232	3.91428	3.9678	3.92394	3.7857	3.89248	3.93721	3.90489	4.09355	3.97855	3.70769	3.71902	3.65787	3.69486	3.61852	3.58896	3.66908	3.62552	4.2315	4.25317	4.12444	4.20304	3.71697	3.84104	2.91592	3.49131	3.17338	3.76578	3.59933	3.51283	2.98512	2.72986	2.30845	2.67448	3.31241	3.26703	0.037443	2.20563	3.38698	3.07204	2.8448	3.10127	2.60562	2.9974	2.81947	2.8075	3.29698
M105	3.67977	3.84382	4.07233	3.86531	3.93774	3.91048	3.7798	3.87601	3.88602	3.97644	4.14315	4.00187	3.78758	3.71466	3.66426	3.72217	3.62351	3.59807	3.59336	3.60498	4.23366	4.27618	4.16415	4.22466	3.72795	3.69644	3.00672	3.47704	3.13219	3.79225	3.58483	3.50309	3.02959	2.75279	2.3303	2.70423	3.33041	3.23713	0.034965	2.20084	3.32942	3.18781	2.82362	3.11362	2.63658	2.96378	2.80443	2.8016	3.34328
M106	3.70797	3.91032	4.08195	3.90008	3.91062	3.90387	3.7676	3.8607	3.84806	3.93146	4.1183	3.96594	3.74541	3.72075	3.64718	3.70445	3.61174	3.6009	3.63395	3.61553	4.24254	4.23797	4.14879	4.20977	3.74791	3.72552	2.95583	3.47642	3.14221	3.67393	3.56601	3.46072	2.99487	2.72466	2.30706	2.67553	3.40651	3.27142	0.033299	2.23708	3.34398	3.10609	2.77941	3.07649	2.64062	2.9674	2.81551	2.80784	3.25648
M107	3.67248	3.91896	4.13557	3.909	3.95787	3.86654	3.73897	3.85446	3.80978	3.90726	4.08793	3.93499	3.76671	3.73237	3.63035	3.70981	3.68489	3.60868	3.67522	3.65626	4.26602	4.22782	4.15361	4.21582	3.75506	3.7605	2.96467	3.49341	3.13957	3.67957	3.58911	3.46942	2.9975	2.72725	2.26156	2.6621	3.34493	3.25972	0.034037	2.2129	3.38849	3.0937	2.79991	3.09403	2.59587	2.9751	2.81061	2.79386	3.30468
M108	3.67459	3.8839	4.05893	3.87247	3.94983	3.85839	3.73728	3.8485	3.83227	3.88587	4.15512	3.95775	3.78202	3.72209	3.65039	3.71817	3.57398	3.61259	3.61311	3.59989	4.293	4.24921	4.12498	4.2224	3.8169	3.7523	2.96144	3.51021	3.13584	3.69725	3.58549	3.47286	2.99697	2.75453	2.27395	2.67515	3.29992	3.26236	0.036224	2.1995	3.30149	3.09029	2.79816	3.06331	2.64884	2.99185	2.79251	2.81107	3.30308
M109	3.68951	3.87046	4.08532	3.88176	3.92642	3.84219	3.69359	3.82073	3.84975	3.81666	4.14287	3.93643	3.7539	3.73001	3.65368	3.71253	3.68545	3.61114	3.59996	3.63219	4.28196	4.27607	4.12361	4.22721	3.72266	3.70739	3.03934	3.4898	3.14227	3.79178	3.56573	3.49993	3.01594	2.7389	2.29627	2.6837	3.30684	3.26522	0.035887	2.20265	3.29808	3.10386	2.77023	3.05739	2.56759	2.96106	2.82166	2.78344	3.29823
M110	3.61614	3.88498	4.07077	3.8573	3.99964	3.81873	3.79868	3.87235	3.88084	3.85387	4.11806	3.95092	3.75818	3.71778	3.6242	3.70005	3.60337	3.58624	3.6288	3.60614	4.32882	4.28112	4.13301	4.24765	3.7719	3.80259	2.97332	3.51594	3.13045	3.787	3.57529	3.49758	2.98785	2.76963	2.28738	2.68162	3.33678	3.27886	0.035379	2.21701	3.30746	3.08173	2.75925	3.04948	2.60346	2.99204	2.80283	2.79944	3.31311
M111	3.68599	3.88384	4.04992	3.87325	3.91711	3.82114	3.65876	3.799	3.84134	3.84715	4.10612	3.93154	3.75377	3.74782	3.59589	3.69916	3.61916	3.59321	3.67245	3.62827	4.37193	4.24748	4.09972	4.23971	3.83043	3.69115	3.01612	3.51257	3.15236	3.77338	3.57216	3.4993	2.97279	2.76472	2.29974	2.67908	3.30499	3.26305	0.035103	2.20105	3.3091	3.19273	2.80164	3.10116	2.61279	2.99831	2.81037	2.80716	3.33398
M112	3.66914	3.8839	4.07526	3.8761	3.95154	3.84468	3.74855	3.84826	3.86298	3.86744	4.09178	3.94073	3.7416	3.70887	3.64318	3.69788	3.64863	3.56999	3.66926	3.62929	4.34951	4.21741	4.10924	4.22539	3.82167	3.80037	2.9562	3.52608	3.14852	3.76489	3.54004	3.48448	2.99539	2.76467	2.31271	2.69092	3.3204	3.28706	0.035809	2.21442	3.41984	3.1127	2.75979	3.09744	2.61074	3.00092	2.82342	2.81169	3.29878
M113	3.64715	3.88815	4.03075	3.85535	3.91261	3.80275	3.7414	3.81892	3.81828	3.86264	4.14402	3.94165	3.75683	3.7065	3.62735	3.69689	3.50524	3.54374	3.69056	3.57985	4.3597	4.2353	4.07934	4.22478	3.65476	3.70888	3.01311	3.45892	3.13318	3.65745	3.521	3.43721	3.02646	2.72344	2.27426	2.67472	3.34477	3.2895	0.035324	2.2232	3.23963	3.12202	2.72957	3.03041	2.63192	3.00013	2.7988	2.81028	3.30773
M114	3.64254	3.87884	4.05204	3.85781	3.94668	3.83092	3.80956	3.86239	3.84925	3.85121	4.08102	3.92716	3.70723	3.6906	3.62333	3.67372	3.67242	3.54101	3.64763	3.62035	4.30156	4.25275	4.0826	4.21231	3.7814	3.86176	2.98508	3.54275	3.11747	3.68324	3.53923	3.44665	2.99899	2.7242	2.2981	2.67376	3.30998	3.24278	0.036671	2.19648	3.32975	3.13738	2.74229	3.06981	2.59928	2.98563	2.81454	2.79982	3.35306
M115	3.59932	3.89654	4.00336	3.83307	3.96011	3.78154	3.75151	3.83105	3.84993	3.83509	4.12973	3.93825	3.74199	3.68706	3.61767	3.68224	3.55779	3.56385	3.6671	3.59625	4.29082	4.22902	4.07568	4.19851	3.72641	3.6948	2.97128	3.46416	3.12206	3.63482	3.52258	3.42649	2.98451	2.76974	2.31089	2.68838	3.2848	3.25942	0.036868	2.1937	3.40419	3.1151	2.7751	3.09813	2.64841	2.95758	2.82919	2.81173	3.33401
M116	3.59608	3.88105	4.03015	3.83576	3.9408	3.80074	3.71787	3.8198	3.82294	3.82454	4.11718	3.92155	3.71036	3.67292	3.62486	3.66938	3.57203	3.58835	3.62553	3.5953	4.24332	4.24151	4.11365	4.19949	3.76085	3.67504	2.93723	3.45771	3.10924	3.66659	3.51307	3.42963	3.00521	2.73509	2.26859	2.66963	3.40602	3.27047	0.035694	2.23739	3.29855	3.10419	2.77777	3.06017	2.60633	2.9654	2.81711	2.79628	3.31761
M117	3.61702	3.8515	3.99392	3.82081	3.90538	3.80712	3.76869	3.82706	3.84719	3.87844	4.06342	3.92968	3.72503	3.68428	3.61329	3.6742	3.62372	3.52896	3.66677	3.60648	4.28881	4.21698	4.13565	4.21382	3.70158	3.67748	2.95208	3.44371	3.11664	3.6412	3.49969	3.41918	3.0122	2.7298	2.27867	2.67356	3.35817	3.28011	0.035205	2.2245	3.30687	3.10117	2.71946	3.0425	2.58715	2.94986	2.84001	2.79234	3.27058
M118	3.60585	3.82602	4.05524	3.82904	3.95398	3.80287	3.72108	3.82598	3.89403	3.84607	4.06999	3.9367	3.71305	3.67485	3.60255	3.66348	3.66901	3.57188	3.60495	3.61528	4.2828	4.2259	4.07274	4.19381	3.71418	3.68527	2.98749	3.46232	3.09057	3.74885	3.52301	3.45414	2.97363	2.79157	2.29269	2.68596	3.31788	3.22957	0.034139	2.19386	3.29702	3.15892	2.75857	3.0715	2.59426	3.02514	2.80064	2.80668	3.26069
M119	3.62486	3.8662	3.962	3.81769	3.90578	3.81697	3.68194	3.80156	3.85093	3.83834	4.05598	3.91508	3.69477	3.67044	3.59064	3.65195	3.55435	3.56249	3.67036	3.59573	4.26646	4.21	4.05865	4.17837	3.63524	3.71354	2.91397	3.42092	3.10366	3.60423	3.489	3.39896	3.02357	2.72565	2.26514	2.67146	3.31551	3.29158	0.03408	2.21372	3.29852	3.0559	2.75326	3.03589	2.61268	2.97392	2.80183	2.79614	3.33765
M120	3.60594	3.8487	4.02529	3.82664	3.907	3.79526	3.72331	3.80852	3.82198	3.82842	4.06411	3.90484	3.67099	3.633	3.62561	3.6432	3.6607	3.53856	3.63842	3.61256	4.30801	4.19825	4.04724	4.1845	3.67958	3.77814	2.99701	3.48491	3.06409	3.62543	3.50571	3.39841	3.03575	2.77458	2.27917	2.6965	3.36156	3.27915	0.035171	2.22529	3.2948	3.0789	2.75117	3.04162	2.62272	2.95935	2.81575	2.79927	3.32366
M121	3.63174	3.83073	3.9584	3.80696	3.85695	3.75948	3.68703	3.76782	3.82637	3.86387	4.0185	3.90291	3.67646	3.63942	3.60116	3.63901	3.64973	3.51585	3.58209	3.58256	4.22266	4.21417	4.06025	4.16569	3.71003	3.66754	2.93353	3.43703	3.10831	3.668	3.48391	3.42008	3.03062	2.75699	2.27048	2.68603	3.26983	3.24766	0.035014	2.18417	3.31382	3.11955	2.75625	3.06321	2.60343	2.95407	2.81642	2.79131	3.33472
M122	3.65311	3.87919	4.02191	3.85141	3.93261	3.81005	3.72902	3.8239	3.84753	3.82637	4.02301	3.89897	3.67932	3.61986	3.59404	3.63107	3.54303	3.54949	3.63892	3.57715	4.23026	4.13109	4.05538	4.13891	3.74076	3.74817	2.96245	3.4838	3.0978	3.69374	3.50934	3.43363	2.98779	2.71769	2.2625	2.65599	3.23673	3.28191	0.037253	2.1853	3.29021	3.10944	2.76469	3.05478	2.58051	2.99012	2.83295	2.80119	3.26537
M123	3.62815	3.87485	4.01832	3.84044	3.90341	3.7284	3.70447	3.77876	3.91352	3.83951	4.02887	3.9273	3.68454	3.63353	3.55631	3.62479	3.48418	3.55834	3.5959	3.54614	4.23803	4.18963	4.05252	4.16006	3.76926	3.72105	2.89866	3.46299	3.04011	3.71101	3.46443	3.40518	3.02884	2.74594	2.2748	2.68319	3.26091	3.26393	0.034003	2.18628	3.26244	3.1771	2.7471	3.06221	2.60314	2.98993	2.83363	2.8089	3.30474
M124	3.60911	3.83319	4.03737	3.82656	3.95085	3.72053	3.6545	3.77529	3.86107	3.80126	4.03571	3.89935	3.70735	3.64998	3.57702	3.64479	3.58898	3.53244	3.59355	3.57166	4.27902	4.19889	4.10297	4.19363	3.70805	3.76828	2.87731	3.45121	3.0548	3.69524	3.47634	3.40879	3.00228	2.69954	2.25529	2.65237	3.30334	3.28229	0.03541	2.20701	3.28132	3.18341	2.71821	3.06098	2.56838	2.9074	2.81546	2.76375	3.2783
M125	3.58181	3.82441	4.00414	3.80345	3.909	3.74168	3.72343	3.79137	3.81876	3.85781	4.05115	3.90924	3.67583	3.63726	3.59504	3.63605	3.62809	3.49107	3.54657	3.55524	4.17591	4.20163	4.08864	4.15539	3.69345	3.68479	2.98504	3.45443	3.02487	3.66014	3.45339	3.37947	3.03597	2.70945	2.26029	2.66857	3.39151	3.29714	0.035573	2.24141	3.44103	3.06904	2.73305	3.08104	2.58927	2.96075	2.84509	2.79837	3.28315
M126	3.55166	3.87042	3.98806	3.80338	3.88381	3.72742	3.6491	3.75344	3.81698	3.81282	4.03812	3.88931	3.6553	3.61645	3.60636	3.62604	3.5665	3.51785	3.5032	3.52918	4.19076	4.13632	4.06281	4.12996	3.76805	3.72712	2.89854	3.46457	3.04836	3.71026	3.45172	3.40345	3.02344	2.72454	2.25473	2.66757	3.3492	3.27	0.035247	2.21815	3.25716	3.10631	2.68972	3.01773	2.59437	2.94036	2.84066	2.7918	3.27691
M127	3.59815	3.84107	3.9932	3.81081	3.87895	3.77891	3.68775	3.78187	3.81905	3.74704	4.01497	3.86035	3.66097	3.619	3.60964	3.62987	3.54758	3.53979	3.53216	3.53984	4.21034	4.18685	4.11902	4.17207	3.79103	3.61801	2.9275	3.44551	3.04574	3.65144	3.46087	3.38602	3.01662	2.7508	2.24298	2.67013	3.27595	3.24979	0.035928	2.18723	3.36264	3.0821	2.66967	3.03814	2.56444	2.95296	2.82987	2.78242	3.29777
M128	3.59333	3.8844	4.01709	3.83161	3.9159	3.72546	3.73321	3.79153	3.81814	3.7483	4.05982	3.87542	3.65229	3.61767	3.5819	3.61729	3.49827	3.50444	3.50934	3.50402	4.17745	4.13588	4.09643	4.13659	3.68418	3.77614	2.9155	3.45861	3.03101	3.60912	3.46844	3.36953	2.99395	2.71676	2.21857	2.64309	3.32821	3.28734	0.036281	2.21728	3.30525	3.06823	2.70615	3.02654	2.51163	2.93003	2.82745	2.75637	3.30516
M129	3.5483	3.86765	4.00159	3.80585	3.8708	3.72109	3.69373	3.76187	3.81125	3.77107	4.04665	3.87632	3.67527	3.62005	3.61298	3.6361	3.58332	3.56121	3.54744	3.56399	4.18937	4.12523	4.0616	4.1254	3.67922	3.70757	2.9966	3.46113	3.01273	3.56111	3.42908	3.33431	3.00438	2.68948	2.23209	2.64198	3.29852	3.25335	0.034913	2.19559	3.25377	3.08809	2.71795	3.01994	2.57743	2.9326	2.85393	2.78799	3.31878
M130	3.52118	3.84122	3.97071	3.7777	3.86448	3.76977	3.65424	3.76283	3.71625	3.78487	4.03043	3.84385	3.66259	3.63332	3.60244	3.63279	3.5798	3.49904	3.54074	3.53986	4.21462	4.11841	4.05056	4.12786	3.70454	3.68464	2.91433	3.43451	3.01644	3.63251	3.43402	3.36099	3.0077	2.72386	2.21569	2.64908	3.37827	3.25106	0.035663	2.22166	3.2763	3.08641	2.69595	3.01955	2.53964	2.93015	2.8457	2.77183	3.27702
M131	3.59378	3.82271	3.96311	3.7932	3.90464	3.6757	3.68533	3.75522	3.80741	3.78497	4.0134	3.86859	3.66824	3.62997	3.56591	3.62138	3.56898	3.52135	3.50626	3.5322	4.16031	4.16535	4.01813	4.1146	3.62929	3.71525	2.95623	3.43359	3.01224	3.56727	3.41294	3.33082	3.04819	2.73818	2.22355	2.66997	3.271	3.26066	0.036656	2.18944	3.29057	3.06368	2.74086	3.03171	2.59713	2.93856	2.84582	2.79384	3.31886
M132	3.58819	3.83229	3.98203	3.80084	3.9516	3.76328	3.72885	3.81458	3.79748	3.76632	4.03026	3.86469	3.65865	3.62292	3.58254	3.62137	3.63599	3.49475	3.53234	3.55436	4.2004	4.10592	4.04966	4.11866	3.74968	3.67221	2.91536	3.44575	2.99506	3.6745	3.41821	3.36259	2.96343	2.78266	2.20298	2.64969	3.3689	3.23044	0.033723	2.21102	3.28086	3.08609	2.66416	3.01037	2.52726	2.89758	2.84312	2.75599	3.27816
M133	3.52609	3.8026	3.95677	3.76182	3.95356	3.70941	3.66784	3.77694	3.77102	3.77367	4.0125	3.8524	3.65432	3.5895	3.59172	3.61185	3.49206	3.50758	3.51614	3.50526	4.17516	4.12343	4.06399	4.12086	3.66636	3.76442	2.94732	3.45937	2.99475	3.62809	3.42552	3.34945	2.96717	2.77092	2.20542	2.64784	3.30222	3.24831	0.036552	2.1957	3.30267	3.13271	2.74624	3.06054	2.55123	2.94969	2.86046	2.78713	3.31339
M134	3.55744	3.82893	3.94346	3.77661	3.90404	3.7171	3.67112	3.76409	3.82993	3.80666	3.98811	3.8749	3.64753	3.6009	3.61649	3.62164	3.54198	3.47771	3.55565	3.52512	4.181	4.1318	3.98843	4.10041	3.72041	3.65	2.91006	3.42683	2.99447	3.64105	3.40564	3.34705	2.98234	2.74265	2.19444	2.63981	3.30444	3.2817	0.036965	2.2077	3.31705	3.10752	2.71006	3.04488	2.52087	3.00453	2.83243	2.78594	3.37622
M135	3.55967	3.813	3.98086	3.78451	3.87346	3.71462	3.67993	3.756	3.77325	3.76982	4.00577	3.84962	3.63762	3.59859	3.54473	3.59365	3.55067	3.50562	3.55748	3.53792	4.18741	4.15206	3.99681	4.1121	3.73609	3.68206	2.83028	3.41614	2.98854	3.65161	3.38617	3.34211	3.00031	2.73467	2.22141	2.65213	3.25869	3.27927	0.03359	2.19052	3.31438	3.12166	2.72172	3.05259	2.51862	2.95771	2.82302	2.76645	3.30869
M136	3.54651	3.84625	3.93784	3.77687	3.86296	3.69623	3.67914	3.74611	3.79114	3.74383	4.02885	3.85461	3.63849	3.60221	3.57247	3.60439	3.58979	3.46962	3.53149	3.5303	4.18619	4.10209	4.03148	4.10659	3.69401	3.65313	2.89489	3.41401	2.99056	3.66418	3.40968	3.35481	3.0229	2.767	2.23086	2.67359	3.30492	3.25239	0.035974	2.19776	3.30407	3.11004	2.68665	3.03359	2.56132	2.95757	2.84489	2.78793	3.30075
M137	3.54243	3.79016	3.92731	3.7533	3.89833	3.75165	3.67269	3.77422	3.84194	3.7749	3.99221	3.86968	3.6263	3.57311	3.55548	3.58496	3.65298	3.5779	3.49802	3.5763	4.22776	4.12831	3.99237	4.11615	3.65803	3.64608	2.89313	3.39908	3.00076	3.59819	3.38321	3.32739	3.06447	2.82001	2.20938	2.69795	3.41296	3.29251	0.035647	2.24704	3.28215	3.09222	2.68796	3.02078	2.52033	2.97995	2.84508	2.78179	3.29966
M138	3.48899	3.84194	3.97448	3.76847	3.87515	3.6675	3.7695	3.77072	3.78603	3.78038	3.99957	3.85533	3.61986	3.5563	3.57236	3.58284	3.51284	3.45969	3.56345	3.51199	4.14166	4.1304	4.01558	4.09588	3.70575	3.70224	2.82826	3.41208	2.97657	3.54121	3.38801	3.30193	3.03854	2.69852	2.20888	2.64865	3.2544	3.24897	0.033771	2.17905	3.24363	3.18497	2.67853	3.03571	2.53637	2.94446	2.86275	2.78119	3.24391
M139	3.47505	3.82235	3.89772	3.73171	3.90542	3.646	3.58794	3.71312	3.82203	3.74395	4.04687	3.87095	3.62962	3.57339	3.55282	3.58528	3.55711	3.51121	3.50414	3.52415	4.15027	4.11771	4.02416	4.09738	3.68551	3.65022	2.8972	3.41098	2.97648	3.54019	3.38761	3.30143	2.98043	2.72858	2.19805	2.63569	3.28326	3.26952	0.034541	2.19578	3.29997	3.11626	2.69131	3.03585	2.53334	2.93227	2.86901	2.77821	3.28057
M140	3.51334	3.82374	3.92999	3.75569	3.94626	3.68738	3.63995	3.75787	3.76723	3.73603	3.99128	3.83151	3.59596	3.55843	3.57083	3.57507	3.51939	3.50059	3.54223	3.52074	4.18304	4.15256	4.07024	4.13528	3.76572	3.63196	2.90218	3.43329	2.98609	3.61759	3.3545	3.31939	2.96591	2.82235	2.20626	2.66484	3.33896	3.25253	0.036401	2.2093	3.28097	3.10395	2.65138	3.0121	2.52712	2.96181	2.84201	2.77698	3.28647
M141	3.44897	3.78438	3.94817	3.72718	3.88376	3.66486	3.64799	3.7322	3.81153	3.72719	4.01996	3.85289	3.61093	3.57014	3.53285	3.57131	3.49712	3.51946	3.47452	3.49704	4.1739	4.09912	3.96475	4.07926	3.73506	3.67433	2.82815	3.41251	2.9519	3.65173	3.34265	3.31543	2.97504	2.73142	2.18734	2.63127	3.28336	3.2509	0.038715	2.19099	3.26826	3.06333	2.69986	3.01048	2.51406	2.95048	2.82191	2.76215	3.3157
M142	3.4684	3.76519	3.93178	3.72179	3.85977	3.67098	3.6337	3.72148	3.74229	3.73716	3.98808	3.82251	3.61113	3.551	3.54657	3.56957	3.57534	3.52903	3.46794	3.5241	4.17202	4.08641	4.0111	4.08984	3.68654	3.71235	2.91219	3.43703	2.955	3.62284	3.3413	3.30638	3.00008	2.7189	2.17107	2.63002	3.25791	3.25492	0.033168	2.182	3.28097	3.07368	2.64374	2.99946	2.54531	2.93478	2.83059	2.77023	3.24736
M143	3.46843	3.79579	3.90567	3.7233	3.85928	3.63895	3.5854	3.69454	3.79158	3.72819	4.00938	3.84305	3.58126	3.55565	3.56986	3.56893	3.47762	3.48006	3.47434	3.47734	4.14526	4.12445	3.9985	4.0894	3.67211	3.63189	2.87763	3.39388	2.96248	3.5004	3.36405	3.27565	3.00571	2.68955	2.18259	2.62595	3.29245	3.27777	0.035979	2.20207	3.29643	3.11485	2.64056	3.01728	2.52705	3.03402	2.82193	2.79433	3.32363
M144	3.44079	3.80021	3.91424	3.71841	3.87652	3.66389	3.5649	3.70177	3.78959	3.72103	3.97579	3.8288	3.58941	3.53934	3.55661	3.56179	3.52242	3.46452	3.43582	3.47425	4.17911	4.07325	3.98074	4.0777	3.70984	3.6891	2.89807	3.43234	2.96155	3.58688	3.34164	3.29669	2.9887	2.68226	2.17892	2.61663	3.33706	3.2863	0.035609	2.21966	3.26771	3.11856	2.65122	3.0125	2.54175	2.98478	2.84512	2.79055	3.23803
M145	3.49757	3.73854	3.91912	3.71841	3.80345	3.63484	3.70925	3.71585	3.73132	3.6734	3.97743	3.79405	3.5762	3.54429	3.53213	3.55087	3.50282	3.5212	3.51853	3.51419	4.1934	4.09693	3.95297	4.0811	3.69581	3.75816	2.83772	3.43056	2.93826	3.59137	3.33909	3.28957	3.00909	2.71769	2.20566	2.64415	3.25249	3.23263	0.03518	2.17343	3.25777	3.18641	2.64221	3.0288	2.48925	2.96136	2.84956	2.76672	3.29353
[truncated: 43 more columns]

## Sheet: Supplementary Table 20
Isoprenoids (from Dr. Asai)
Succinate-Cyt.c
Compound 25	Stock Conc. (M)	Injection (micro-L)	Final Conc.(M)	Final Conc (µM)	logC	dy/dx	Activity (%)	IC50 (M)	SE (M)	IC50 (nM)	SE (nM)				micro-mol NADH/mg/min
	0.0005	0	0	0		20	100	1.022e-05	9.38987e-07	10220	938.987		AVE	18.3077	0.290598
	5e-05	2	4e-08	0.04	-7.39794	20	100
	5e-05	5	1e-07	0.1	-7	20	100						SD	2.92683	0.0464576
	0.0005	2	4e-07	0.4	-6.39794	19	95						SE	0.782228	0.0124163
	0.005	2	4e-06	4	-5.39794	15	75
	0.005	5	1e-05	10	-5	10	50
Compound 5	Stock Conc. (M)	Injection (micro-L)	Final Conc.(M)	Final Conc (nM)	logC	dy/dx	Activity (%)	IC50 (M)	SE (M)	IC50 (nM)	SE (nM)
	5e-06	0	0	0		25	100	4.604e-08	8.88753e-09	46.04	8.88753
	5e-06	4	8e-09	8	-8.09691	24	96
	5e-06	10	2e-08	20	-7.69897	20	80
	5e-05	2	4e-08	40	-7.39794	9.5	38
	5e-05	6	1.2e-07	120	-6.92082	8	32
	0.0005	2	4e-07	400	-6.39794	2.5	10
	0.0005	4	8e-07	800	-6.09691	2	8
	0.005	6	1.2e-05	12000	-4.92082	1	4
Compound 12	Stock Conc. (M)	Injection (micro-L)	Final Conc.(M)	Final Conc (nM)	logC	dy/dx	Activity (%)	IC50 (M)	SE (M)	IC50 (nM)	SE (nM)
	5e-06	0	0	0		21	100	1.342e-08	1.46851e-09	13.42	1.46851
	5e-06	2	4e-09	4	-8.39794	18	85.7143
	5e-06	6	1.2e-08	12	-7.92082	10	47.619
	5e-05	2	4e-08	40	-7.39794	5	23.8095
	5e-05	4	8e-08	80	-7.09691	2.5	11.9048
	5e-05	6	1.2e-07	120	-6.92082	2	9.52381
Compound 21	Stock Conc. (M)	Injection (micro-L)	Final Conc.(M)	Final Conc (nM)	logC	dy/dx	Activity (%)	IC50 (M)	SE (M)	IC50 (nM)	SE (nM)
	5e-06	0	0	0		19	100	5.052e-08	4.33012e-09	50.52	4.33012
	5e-06	2	4e-09	4	-8.39794	18	94.7368
	5e-06	22	4.4e-08	44	-7.35655	11	57.8947
	5e-05	2	4e-08	40	-7.39794	10	52.6316
	5e-05	4	8e-08	80	-7.09691	7.5	39.4737
	5e-05	6	1.2e-07	120	-6.92082	4.5	23.6842
	0.0005	2	4e-07	400	-6.39794	3	15.7895
	0.0005	5	1e-06	1000	-6	1	5.26316
Compound 20	Stock Conc. (M)	Injection (micro-L)	Final Conc.(M)	Final Conc (nM)	logC	dy/dx	Activity (%)	IC50 (M)	SE (M)	IC50 (nM)	SE (nM)
	5e-06	0	0	0		21	100	1.642e-08	1.49856e-09	16.42	1.49856
	5e-06	2	4e-09	4	-8.39794	20	95.2381
	5e-06	5	1e-08	10	-8	14	66.6667
	5e-06	10	2e-08	20	-7.69897	8	38.0952
	5e-05	2.2	4.4e-08	44	-7.35655	5	23.8095
	0.0005	2	4e-07	400	-6.39794	0.5	2.38095
Compound 22	Stock Conc. (M)	Injection (micro-L)	Final Conc.(M)	Final Conc (nM)	logC	dy/dx	Activity (%)	IC50 (M)	SE (M)	IC50 (nM)	SE (nM)
	5e-06	0	0	0		22	100	1.24e-08	2.02319e-09	12.4	2.02319
	5e-06	2	4e-09	4	-8.39794	19	86.3636
	5e-06	5	1e-08	10	-8	13	59.0909
	5e-06	10	2e-08	20	-7.69897	6.5	29.5455
	5e-05	2.2	4.4e-08	44	-7.35655	3	13.6364
	5e-05	4.2	8.4e-08	84	-7.07572	1.5	6.81818
	5e-05	6.2	1.24e-07	124	-6.90658	0.5	2.27273
Compound 23	Stock Conc. (M)	Injection (micro-L)	Final Conc.(M)	Final Conc (nM)	logC	dy/dx	Activity (%)	IC50 (M)	SE (M)	IC50 (nM)	SE (nM)
	2e-06	0	0	0		16.5	100	1.159e-08	7.86126e-10	11.59	0.786126
	2e-05	0.5	4e-09	4	-8.39794	15	90.9091
	2e-05	1.5	1.2e-08	12	-7.92082	8	48.4848
	2e-05	2.5	2e-08	20	-7.69897	4	24.2424
	2e-05	3.5	2.8e-08	28	-7.55284	1	6.06061
	2e-05	4.5	3.6e-08	36	-7.4437	0.5	3.0303
	0.0002	1	8e-08	80	-7.09691	1.5	9.09091
	0.0002	2	1.6e-07	160	-6.79588	0.5	3.0303
Compound 14	Stock Conc. (M)	Injection (micro-L)	Final Conc.(M)	Final Conc (nM)	logC	dy/dx	Activity (%)	IC50 (M)	SE (M)	IC50 (nM)	SE (nM)
	2e-06	0	0	0		16	100	1.368e-08	1.11323e-09	13.68	1.11323
	2e-05	0.5	4e-09	4	-8.39794	15.5	96.875
	2e-05	0.8	6.4e-09	6.4	-8.19382	11	68.75
	2e-05	1	8e-09	8	-8.09691	14.5	90.625
	2e-05	1.8	1.44e-08	14.4	-7.84164	8	50
	2e-05	2	1.6e-08	16	-7.79588	7	43.75
	2e-05	3	2.4e-08	24	-7.61979	2	12.5
	2e-05	3.8	3.04e-08	30.4	-7.51713	1.5	9.375
	2e-05	4	3.2e-08	32	-7.49485	0.5	3.125
Compound 11	Stock Conc. (M)	Injection (micro-L)	Final Conc.(M)	Final Conc (nM)	logC	dy/dx	Activity (%)	IC50 (M)	SE (M)	IC50 (nM)	SE (nM)
	2e-06	0	0	0		16	100	9.255e-09	2.85084e-10	9.255	0.285084
	2e-05	0.5	4e-09	4	-8.39794	14	87.5
	2e-05	1	8e-09	8	-8.09691	10	62.5
	2e-05	1.5	1.2e-08	12	-7.92082	5	31.25
	2e-05	2	1.6e-08	16	-7.79588	3	18.75
	2e-05	3	2.4e-08	24	-7.61979	1.5	9.375
	2e-05	4.5	3.6e-08	36	-7.4437	1	6.25
	0.0002	1.1	8.8e-08	88	-7.05552	0.5	3.125
Compound 17	Stock Conc. (M)	Injection (micro-L)	Final Conc.(M)	Final Conc (nM)	logC	dy/dx	Activity (%)	IC50 (M)	SE (M)	IC50 (nM)	SE (nM)
	2e-06	0	0	0		17.5	100	1.125e-08	9.29844e-10	11.25	0.929844
	2e-05	1	8e-09	8	-8.09691	9	51.4286
	2e-05	1.5	1.2e-08	12	-7.92082	10.5	60
	2e-05	3	2.4e-08	24	-7.61979	1.5	8.57143
	2e-05	4	3.2e-08	32	-7.49485	3	17.1429
	0.0002	2	1.6e-07	160	-6.79588	0.2	1.14286
	2e-06	0	0	0		18	100
	2e-05	0.5	4e-09	4	-8.39794	16	88.8889
	2e-05	1	8e-09	8	-8.09691	11	61.1111
	2e-05	2	1.6e-08	16	-7.79588	8	44.4444
	2e-05	3	2.4e-08	24	-7.61979	3.5	19.4444
	2e-05	3.5	2.8e-08	28	-7.55284	3.5	19.4444
	2e-05	6.5	5.2e-08	52	-7.284	2	11.1111
	0.0002	2	1.6e-07	160	-6.79588	0.5	2.77778
Compound 7	Stock Conc. (M)	Injection (micro-L)	Final Conc.(M)	Final Conc (nM)	logC	dy/dx	Activity (%)	IC50 (M)	SE (M)	IC50 (nM)	SE (nM)
	5e-06	0	0	0		14	100	1.886e-05	2.70321e-06	18860	2703.21
	0.0005	3	6e-07	600	-6.22185	14	100
	0.005	3.3	6.6e-06	6600	-5.18046	11	78.5714
	0.005	4	8e-06	8000	-5.09691	12	85.7143
	0.005	8	1.6e-05	16000	-4.79588	10	71.4286
	0.005	12	2.4e-05	24000	-4.61979	4	28.5714
Compound 16	Stock Conc. (M)	Injection (micro-L)	Final Conc.(M)	Final Conc (nM)	logC	dy/dx	Activity (%)	IC50 (M)	SE (M)	IC50 (nM)	SE (nM)
	2e-06	0	0	0		16	100	2.853e-07	2.23293e-08	285.3	22.3293
	0.0002	1	8e-08	80	-7.09691	13.5	84.375
	0.0002	2	1.6e-07	160	-6.79588	13	81.25
	0.0002	4	3.2e-07	320	-6.49485	6	37.5
	0.0002	4	3.2e-07	320	-6.49485	7.5	46.875
	0.0002	8	6.4e-07	640	-6.19382	3.5	21.875
	0.002	2.4	1.92e-06	1920	-5.7167	0.5	3.125
Antimycin A	Stock Conc. (M)	Injection (micro-L)	Final Conc.(M)	Final Conc (nM)	logC	dy/dx	Activity (%)	IC50 (M)	SE (M)	IC50 (nM)	SE (nM)
	1.6e-06	0	0	0		16	100	7.982e-09	1.54286e-10	7.982	0.154286
	1.6e-06	8	5.12e-09	5.12	-8.29073	15	93.75
	1.6e-06	12	7.68e-09	7.68	-8.11464	9	56.25
	1.6e-06	16	1.024e-08	10.24	-7.9897	2.5	15.625
	1.6e-06	18	1.152e-08	11.52	-7.93855	2	12.5
	1.6e-05	2.6	1.664e-08	16.64	-7.77885	1	6.25
	1.6e-05	3.6	2.304e-08	23.04	-7.63752	0.5	3.125

## Sheet: Supplementary Table 23 DL-1
Luminescence														% viability
Compound	0.04 µM		0.2 µM		1 µM		4 µM		10 µM		20 µM			Compound	0.04 µM		0.2 µM		1 µM		4 µM		10 µM		20 µM
	Raw1	Raw2	Raw1	Raw2	Raw1	Raw2	Raw1	Raw2	Raw1	Raw2	Raw1	Raw2			viability 1	viability 2	viability 1	viability 2	viability 1	viability 2	viability 1	viability 2	viability 1	viability 2	viability 1	viability 2
DMSO 1%					2158253	1961692								DMSO 1%					2.05997e+06
23	1660895	2275454	438070	571485	158989	204060	165479	159710	101660	111756	173772	169085		23	80.627	110.46	21.2658	27.7424	7.71802	9.90596	8.03307	7.75302	4.93502	5.42512	8.43565	8.20812
24	2516748	2332079	850222	975712	178460	208026	158268	147451	159710	170888	153581	168364		24	122.174	113.209	41.2735	47.3653	8.66322	10.0985	7.68302	7.15791	7.75302	8.29564	7.45549	8.17312
25	2772839	2800252	2673287	2657777	2635775	2736769	2684468	2551374	2257781	2619904	396244	560668		25	134.606	135.936	129.773	129.02	127.952	132.855	130.316	123.855	109.602	127.182	19.2354	27.2173
7	2666434	2708996	2732080	2789792	2478515	2838847	1720040	2405658	751779	819211	275091	293480		7	129.44	131.506	132.627	135.429	120.318	137.81	83.4982	116.781	36.4946	39.7681	13.3541	14.2468
6	2426216	2551013	492518	1138346	157908	170527	161874	145288	147812	152139	149254	136274		6	117.779	123.837	23.909	55.2603	7.66554	8.27812	7.85807	7.05291	7.17544	7.38549	7.24544	6.61533
10	1703467	1762974	745666	721146	148910	134127	98071	133046	156482	143141	118984	119705		10	82.6937	85.5824	36.1979	35.0076	7.22874	6.51111	4.76079	6.45863	7.59631	6.94868	5.776	5.811
12	1994873	2143826	1779203	1776317	178477	154679	122950	117902	130161	130882	78962	90500		12	96.8398	104.071	86.3702	86.2301	8.66405	7.50879	5.96853	5.72347	6.31858	6.35358	3.83316	4.39326
13	2061595	2096579	1624487	1452825	197587	202634	125835	104201	148189	124032	95187	81125		13	100.079	101.777	78.8596	70.5264	9.59173	9.83673	6.10858	5.05837	7.19374	6.02105	4.62079	3.93816
14	2252387	2365278	1952676	1693730	208403	165136	117902	126556	133046	121508	103480	86894		14	109.341	114.821	94.7914	82.221	10.1168	8.01642	5.72347	6.14358	6.45863	5.89853	5.02337	4.21821
19	1907594	1924545	1618356	1786055	1896774	1792907	1789301	1663075	1087156	1227796	315492	459001		19	92.6029	93.4258	78.562	86.7029	92.0776	87.0355	86.8604	80.7329	52.7753	59.6025	15.3154	22.2819
18	1968545	1896774	1171179	1320836	154319	146747	102038	104562	106725	129801	80404	106364		18	95.5617	92.0776	56.8541	64.1191	7.49131	7.12374	4.95337	5.07589	5.18089	6.3011	3.90316	5.16337
Luminescence														% viability
Compound	0.04 µM		0.2 µM		1 µM		4 µM		10 µM		20 µM			Compound	0.04 µM		0.2 µM		1 µM		4 µM		10 µM		20 µM
	Raw1	Raw2	Raw1	Raw2	Raw1	Raw2	Raw1	Raw2	Raw1	Raw2	Raw1	Raw2			viability 1	viability 2	viability 1	viability 2	viability 1	viability 2	viability 1	viability 2	viability 1	viability 2	viability 1	viability 2
DMSO 1%					1373637	1369310								DMSO 1%					1.37147e+06
17	2678864	2844064	2387791	2484453	1292136	490161	264802	275258	251461	258312	208914	269129		17	195.327	207.373	174.104	181.152	94.2152	35.7397	19.3078	20.0702	18.3351	18.8346	15.2328	19.6233
20	2619350	2864984	2345231	2278506	282109	273095	279585	290402	280667	263720	281027	336916		20	190.988	208.898	171.001	166.136	20.5698	19.9125	20.3857	21.1745	20.4646	19.229	20.4909	24.566
11	2962736	2763628	2626203	2499962	427059	482949	281027	305186	281749	304825	307710	306988		11	216.026	201.508	191.488	182.283	31.1387	35.2139	20.4909	22.2524	20.5435	22.2261	22.4365	22.3838
8	2594102	2999528	2536752	2851638	1767451	1791254	250019	282109	313118	331147	296893	291484		8	189.147	218.708	184.965	207.925	128.872	130.608	18.23	20.5698	22.8308	24.1453	21.6477	21.2533
9	3124696	2770120	2602758	2435040	371891	463117	286075	310594	279225	288960	263360	246413		9	227.835	201.981	189.778	177.549	27.1162	33.7678	20.859	22.6467	20.3595	21.0693	19.2027	17.967
15	2784909	3009267	2743429	2853442	2896366	3157521	726344	1230470	281027	344848	282109	296532		15	203.06	219.419	200.035	208.057	211.186	230.228	52.9608	89.7188	20.4909	25.1443	20.5698	21.6214
4	2757856	3026942	2720705	3168342	2448745	2704113	345570	345209	299777	341603	287878	302301		4	201.087	220.707	198.378	231.017	178.548	197.168	25.197	25.1707	21.858	24.9077	20.9904	22.0421
Luminescence														% Viability
Compound	0.04 µM		0.2 µM		1 µM		4 µM		10 µM		20 µM			Compound	0.04 µM		0.2 µM		1 µM		4 µM		10 µM		20 µM
	Raw1	Raw2	Raw1	Raw2	Raw1	Raw2	Raw1	Raw2	Raw1	Raw2	Raw1	Raw2			Raw1	Raw2	Raw1	Raw2	Raw1	Raw2	Raw1	Raw2	Raw1	Raw2	Raw1	Raw2
DMSO 1%	2158253	1961692												DMSO 1%	4119945
5	261750	334946	155744	204060	149254	158268	162234	166201	152139	173051	137356	139880		5	6.35324	8.12987	3.78024	4.95298	3.62272	3.84151	3.93777	4.03406	3.69274	4.20032	3.33393	3.39519
21	237970	362006	165136	171986	144944	98793	143141	140618	144223	161530	95187	124032		21	5.77605	8.78667	4.00821	4.17447	3.51811	2.39792	3.47434	3.4131	3.5006	3.92068	2.31039	3.01053
Compound	IC50 (1)	IC50 (2)	Average	SEM	IC50 (µM)
4	1.612	1.46	1.536	0.076	1.54±0.08
5	0.01056	0.01212	0.01134	0.00078	0.012±0.001
6	0.1659	0.3029	0.2344	0.0685	0.23±0.07
7	8.116	9.391	8.7535	0.6375	8.75±0.64
8	4.797	5.245	5.021	0.224	5.02±0.22
9	0.3278	0.3944	0.3611	0.0333	0.36±0.03
10	0.1317	0.1334	0.13255	0.00085	0.13±0.01
11	0.3795	0.4145	0.397	0.0175	0.40±0.02
12	0.3707	0.314	0.34235	0.02835	0.34±0.03
13	0.3114	0.2727	0.29205	0.01935	0.29±0.02
14	0.502	0.3737	0.43785	0.06415	0.44±0.06
15	4.528	7.664	6.096	1.568	6.10±1.57
17	3.462	2.098	2.78	0.682	2.78±0.68
18	0.2364	0.2718	0.2541	0.0177	0.25±0.02
19	10.33	10.78	10.555	0.225	10.56±0.23
20	0.2994	0.2383	0.26885	0.03055	0.27±0.03
21	0.01513	0.01462	0.014875	0.000255	0.015±0.001
23	0.09399	0.1666	0.130295	0.036305	0.13±0.04
24	0.2368	0.2481	0.24245	0.00565	0.24±0.01
25	15.1	19.22	17.16	2.06	17.16±2.06

## Sheet: Supplementary Table 23 mbn
										Luminescence															% viability
										Compound	0.04 µM		0.2 µM		1 µM		4 µM		10 µM		20 µM			Compound	0.04 µM		0.2 µM		1 µM		4 µM		10 µM		20 µM
											Raw1	Raw2	Raw1	Raw2	Raw1	Raw2	Raw1	Raw2	Raw1	Raw2	Raw1	Raw2			viability 1	viability 2	viability 1	viability 2	viability 1	viability 2	viability 1	viability 2	viability 1	viability 2	viability 1	viability 2
										DMSO 1%					2528584	2604329								DMSO 1%					2.56646e+06
										23	3121216	3467512	3228350	3607479	1147296	1863873	228513	234642	179837	176952	177313	164332		23	121.616	135.109	125.79	140.563	44.7035	72.6244	8.90383	9.14264	7.00721	6.8948	6.90886	6.40307
										24	3470038	2834452	3507915	3346307	3332960	3138530	267094	217335	164693	160006	170462	154958		24	135.207	110.442	136.683	130.386	129.866	122.29	10.4071	8.46829	6.41714	6.23451	6.64192	6.03782
										25	3193720	3243139	3343782	3450197	3097409	3603150	3528838	3786770	3209953	3480138	2234271	2495041		25	124.441	126.366	130.288	134.434	120.688	140.394	137.498	147.549	125.073	135.601	87.0566	97.2174
										7	3452362	3328631	3304462	3461380	3578980	3388873	3312398	3370476	3097048	2956371	1044161	1013149		7	134.519	129.698	128.756	134.87	139.452	132.045	129.065	131.328	120.674	115.193	40.6849	39.4766
										5	3571044	3503586	510842	436923	230676	218056	213369	193177	210485	206518	196783	198586		5	139.143	136.515	19.9046	17.0244	8.98811	8.49638	8.31376	7.52699	8.20139	8.04681	7.6675	7.73775
										6	3229071	3538217	3288590	2991720	424303	530313	220220	206879	225268	189211	213009	187048		6	125.818	137.864	128.137	116.57	16.5326	20.6632	8.5807	8.06088	8.77739	7.37246	8.29973	7.28818
										10	2899849	3256235	2762422	3200684	521407	1075282	189680	232227	176340	201579	149658	165883		10	112.99	126.877	107.636	124.712	20.3162	41.8975	7.39074	9.04855	6.87095	7.85437	5.83131	6.4635
										12	3578369	3458604	4007302	3578369	2865222	3493234	415037	331384	181387	175618	189320	161917		12	139.428	134.762	156.141	139.428	111.641	136.111	16.1716	12.9121	7.0676	6.84282	7.37671	6.30897
										13	3699578	3900517	4107234	3571875	4025701	3137197	2332844	2029883	535109	623453	280543	241241		13	144.151	151.981	160.035	139.175	156.858	122.238	90.8975	79.0928	20.8501	24.2924	10.9311	9.39977
										14	3506221	2917163	3483495	3765235	3358321	3748640	473811	410710	260351	232227	192204	176340		14	136.617	113.665	135.732	146.709	130.854	146.063	18.4617	16.003	10.1444	9.04855	7.48908	6.87095
										19	3944169	2684872	3351106	3081647	3286175	3371307	3215834	2985337	2665756	3480969	2956119	3004455		19	153.682	104.614	130.573	120.074	128.043	131.36	125.302	116.321	103.869	135.633	115.183	117.066
										18	2968023	2468099	3357960	2956480	2768193	3359403	1663102	2355206	190041	205906	236915	213117		18	115.647	96.1676	130.84	115.197	107.861	130.897	64.8015	91.7688	7.4048	8.02297	9.23121	8.30394
										Compound	0.04 µM		0.2 µM		1 µM		4 µM		10 µM		20 µM			Compound	0.04 µM		0.2 µM		1 µM		4 µM		10 µM		20 µM
											Raw1	Raw2	Raw1	Raw2	Raw1	Raw2	Raw1	Raw2	Raw1	Raw2	Raw1	Raw2			viability 1	viability 2	viability 1	viability 2	viability 1	viability 2	viability 1	viability 2	viability 1	viability 2	viability 1	viability 2
										DMSO 1%					6308466	6250003								DMSO 1%					6.27923e+06
										17	2242516	5241058	3856705	5991979	4822512	6091579	1969854	1392467	122097	121376	118130	243967		17	35.7132	83.4665	61.42	95.4253	76.801	97.0115	31.3709	22.1757	1.94446	1.93297	1.88128	3.8853
										20	6010744	6416731	6637959	7047592	4464964	5080853	97218	136159	118130	110559	87844	128947		20	95.7242	102.19	105.713	112.236	71.1068	80.9152	1.54825	2.1684	1.88128	1.76071	1.39896	2.05355
										11	4909467	3629794	5752008	4449089	2597064	1297263	133995	142288	107674	99742	126784	170772		11	78.1858	57.8063	91.6037	70.854	41.3596	20.6596	2.13394	2.26601	1.71476	1.58844	2.0191	2.71963
										8	5399824	5163481	5509158	5734687	5444928	5762112	4437905	5343895	177623	184474	114164	158874		8	85.9949	82.2311	87.7361	91.3278	86.7132	91.7646	70.6759	85.1042	2.82874	2.93784	1.81812	2.53015
										9	5700406	5730357	5787371	5991618	5334874	5292296	375575	295889	141567	144091	140485	188801		9	90.7819	91.2588	92.1668	95.4196	84.9606	84.2825	5.98122	4.71218	2.25453	2.29472	2.2373	3.00675
										15	5571583	5591430	6221854	5568336	6094827	5439516	5005443	4514031	362955	319326	109116	229184		15	88.7303	89.0464	99.0862	88.6786	97.0632	86.6271	79.7142	71.8882	5.78024	5.08543	1.73773	3.64987
										4	5839335	5201728	5720253	5444207	5427969	5886607	5612720	6637959	900951	1318179	296971	325456		4	92.9944	82.8402	91.0979	86.7018	86.4432	93.7472	89.3854	105.713	14.3481	20.9927	4.72941	5.18305
										Compound	0.2 µM		0.4 µM		0.8 µM		1 µM				Compound	0.2 µM		0.4 µM		0.8 µM		1 µM
											Raw1	Raw2	Raw1	Raw2	Raw1	Raw2	Raw1	Raw2				viability 1	viability 2	viability 1	viability 2	viability 1	viability 2	viability 1	viability 2
										DMSO 1%					2823631	2862226					DMSO 1%					2.84293e+06
										21	2757984	2750409	2719029	2813892	2929318	2922825	2523535	2183417			21	2757984	2750409	2719029	2813892	2929318	2922825	2523535	2183417
										Compound	IC50 (1)	IC50 (2)	Average	SEM	IC50 (µM)
										4	5.5	7.386	6.443	0.943	6.44±0.94															Final Concentration (𝝁M)	Raw 1	Raw 2	Modified 1	Modified 2	Average	Final	SEM
										5	0.1939	0.18	0.18695	0.00695	0.19±0.01															DMSO	2528584	2604329			2.56646e+06	100	0
										6	0.8599	0.8384	0.84915	0.01075	0.85±0.01															1	1579073	2586404	61.5274	100.777	81.1523	81.1523	19.6249
										7					>20															4	227179	234030	8.85185	9.1188	8.98533	8.98533	0.133472
										8	4.835	5.437	5.136	0.301	5.14±0.30															10	179585	256746	6.99739	10.0039	8.50065	8.50065	1.50326
										9	1.543	1.541	1.542	0.001	1.54±0.01															20	175258	202300	6.82879	7.88246	7.35563	7.35563	0.526835
										10	0.5292	0.7341	0.63165	0.10245	0.63±0.10
										11	0.681	0.259	0.47	0.211	0.47±0.21
										12	3.129	3.452	3.2905	0.1615	3.29±0.16
										13	9.437	7.474	8.4555	0.9815	8.46±0.98
										14	3.603	3.879	3.741	0.138	3.74±0.14
										15	5.417	5.038	5.2275	0.1895	5.23±0.19
										17	1.347	2.216	1.7815	0.4345	1.78±0.43
										18	4.915	7.087	6.001	1.086	6.00±1.09
										19					>20
										20	1.318	1.585	1.4515	0.1335	1.45±0.13
										21	2.444	2.882	2.663	0.219	2.66±0.22
										23	1.23	1.922	1.576	0.346	1.58±0.35
										24	3.199	2.875	3.037	0.162	3.04±0.16
										25					>20

[truncated: 1 more sheets: Supplementary Table 24]
